# Supplementary material for: Spinal microcircuits comprising dI3 interneurons are necessary for motor functional recovery following spinal cord transection
Source: eLife. 2016 Dec 15;5:e21715. doi: 10.7554/eLife.21715 (PMC5218533; doi:10.7554/eLife.21715)
Supplement: Figure 1—source data 1. — DOI: http://dx.doi.org/10.7554/eLife.21715.004 [file elife-21715-fig1-data1.xlsx]

## Sheet: Fig 1B
	Front Ctl	Front dI3OFF	Rear Ctl	Rear dI3OFF		Related to Figure 1 B
Mouse 01	11.3		19.7333
Mouse 02		12.82		24.9395
Mouse 03	12.1625		21.6485
Mouse 04	12.4614		22.0909
Mouse 05	13.605		23.9025
Mouse 06		14.7378		29.1611
Mouse 07		15.26		30.1588
Mouse 08	14.46		25.74
Mouse 09	14.516		27.96
Mouse 10	14.0038		22.5787
	Adjusted P Value
*	0.0266
