# Supplementary material for: Spinal microcircuits comprising dI3 interneurons are necessary for motor functional recovery following spinal cord transection
Source: eLife. 2016 Dec 15;5:e21715. doi: 10.7554/eLife.21715 (PMC5218533; doi:10.7554/eLife.21715)
Supplement: Figure 1—source data 2. — DOI: http://dx.doi.org/10.7554/eLife.21715.005 [file elife-21715-fig1-data2.xlsx]

## Sheet: Fig 1C
	0 Foot Ctl	0 Foot dI3Off	1 Foot Ctl	1 Foot dI3Off	2 Feet Ctl	2 Feet dI3Off	3 Feet Ctl	3 Feet dI3Off	4 Feet Ctl	4 Feet dI3Off		Related to Figure 1C
Mouse 01	0.0296		0.08342		0.53606		0.29448		0.05642
Mouse 02		0.01608		0.02144		0.29552		0.53322		0.13372
Mouse 03	0.02286		0.07284		0.40922		0.40368		0.09136
Mouse 04	0.03332		0.10886		0.42394		0.35726		0.07662
Mouse 05	0.004		0.155533		0.4556		0.354167		0.0306667
Mouse 06		0.01045		0.0391		0.30565		0.4572		0.1876
Mouse 07		0		0.03775		0.30845		0.51415		0.13965
Mouse 08	0.00435		0.089		0.42915		0.38645		0.09105
Mouse 09	0.0139		0.10945		0.4423		0.33185		0.1026
Mouse 10	0.0274		0.11775		0.4442		0.3219		0.08875
	Adjusted P Values
**	0.0038
****	< 0.0001
****	< 0.0001
**	0.002
