# Supplementary material for: Spinal microcircuits comprising dI3 interneurons are necessary for motor functional recovery following spinal cord transection
Source: eLife. 2016 Dec 15;5:e21715. doi: 10.7554/eLife.21715 (PMC5218533; doi:10.7554/eLife.21715)
Supplement: Figure 1—source data 3. — DOI: http://dx.doi.org/10.7554/eLife.21715.006 [file elife-21715-fig1-data3.xlsx]

## Sheet: Fig 1D
	Stance Ctl	Stance dI3OFF	Swing Ctl	Swing dI3OFF		Related to Figure 1 D
Mouse 01	0.627695		0.372305
Mouse 02		0.716515		0.283485
Mouse 03	0.69102		0.30898
Mouse 04	0.66501		0.33499
Mouse 05	0.621858		0.378142
Mouse 06		0.735313		0.264688
Mouse 07		0.738475		0.261525
Mouse 08	0.663512		0.336487
Mouse 09	0.668725		0.331275
Mouse 10	0.635437		0.364563
	Adjusted P Value
***	0.0009
