# Supplementary material for: Spinal microcircuits comprising dI3 interneurons are necessary for motor functional recovery following spinal cord transection
Source: eLife. 2016 Dec 15;5:e21715. doi: 10.7554/eLife.21715 (PMC5218533; doi:10.7554/eLife.21715)
Supplement: Figure 1—source data 4. — DOI: http://dx.doi.org/10.7554/eLife.21715.007 [file elife-21715-fig1-data4.xlsx]

## Sheet: Fig 1E
speed	time	CP	SW dur	ST dur	Genotype	Animal ID		Related to Figure 1 E
0.613919	1044.77	0.10228	0.03776	0.06452	Ctl	M10
0.616603	1044.87	0.116	0.05141	0.06459	Ctl	M10
0.513082	897.568	0.11931	0.04633	0.07298	Ctl	M14
0.509707	995.568	0.12009	0.05339	0.0667	Ctl	M12
0.404863	1230.46	0.1216	0.04836	0.07324	Ctl	M14
0.607525	1067.57	0.1223	0.05851	0.06379	Ctl	M12
0.715543	1166.56	0.12247	0.06186	0.06061	Ctl	M14
0.612769	1068.14	0.12289	0.05873	0.06416	Ctl	M12
0.199965	480.153	0.123388	0.041794	0.081594	Exp	M5
0.406045	825.734	0.12344	0.06071	0.06273	Ctl	M14
0.514155	897.849	0.12361	0.05438	0.06923	Ctl	M14
0.61388	1075.1	0.12622	0.05331	0.07291	Ctl	M14
0.724232	1165.92	0.12665	0.06716	0.05949	Ctl	M14
0.612628	1076.06	0.12686	0.05714	0.06972	Ctl	M14
0.721144	1167.48	0.12711	0.06148	0.06563	Ctl	M14
0.614126	1068.86	0.12752	0.0579	0.06962	Ctl	M12
0.613145	1131.27	0.12841	0.05947	0.06894	Ctl	M12
0.514998	995.439	0.1285	0.04426	0.08424	Ctl	M12
0.715139	1166.31	0.12869	0.07017	0.05852	Ctl	M14
0.718717	1168	0.12875	0.05602	0.07273	Ctl	M14
0.508786	995.818	0.12909	0.07593	0.05316	Ctl	M12
0.613082	1045.13	0.12914	0.05332	0.07582	Ctl	M10
0.513482	996.259	0.12934	0.05947	0.06987	Ctl	M12
0.71933	1166.81	0.1296	0.06409	0.06551	Ctl	M14
0.411087	1231.58	0.12961	0.05987	0.06974	Ctl	M14
0.7172	1167.74	0.12974	0.06906	0.06068	Ctl	M14
0.411045	826.331	0.12978	0.06205	0.06773	Ctl	M14
0.506181	995.688	0.12983	0.07323	0.0566	Ctl	M12
0.717009	1166.18	0.12996	0.0717	0.05826	Ctl	M14
0.713192	1167.08	0.12998	0.06509	0.06489	Ctl	M14
0.713037	1166.05	0.13038	0.06766	0.06272	Ctl	M14
0.513477	996.566	0.13076	0.05159	0.07917	Ctl	M12
0.617606	1077.89	0.13095	0.06389	0.06706	Ctl	M14
0.411977	825.299	0.13096	0.05476	0.0762	Ctl	M14
0.509136	928.654	0.13098	0.05573	0.07525	Ctl	M12
0.41155	826.628	0.13116	0.06317	0.06799	Ctl	M14
0.612766	1075.51	0.13133	0.05735	0.07398	Ctl	M14
0.409111	826.021	0.13164	0.07166	0.05998	Ctl	M14
0.609309	1131.98	0.13179	0.05699	0.0748	Ctl	M12
0.721471	1166.94	0.13204	0.06738	0.06466	Ctl	M14
0.411513	824.828	0.13217	0.06402	0.06815	Ctl	M14
0.718444	1166.68	0.13244	0.07251	0.05993	Ctl	M14
0.711546	1167.6	0.13274	0.07	0.06274	Ctl	M14
0.614378	1132.28	0.13327	0.06019	0.07308	Ctl	M12
0.409357	826.931	0.1334	0.05346	0.07994	Ctl	M14
0.614756	1045.26	0.13376	0.06338	0.07038	Ctl	M10
0.515155	896.402	0.13403	0.05346	0.08057	Ctl	M14
0.717502	1167.21	0.13405	0.07131	0.06274	Ctl	M14
0.50983	893.725	0.13442	0.05403	0.08039	Ctl	M10
0.718108	1167.86	0.13442	0.07022	0.0642	Ctl	M14
0.513215	996.124	0.13463	0.05254	0.08209	Ctl	M12
0.609746	1067.85	0.13496	0.06342	0.07154	Ctl	M12
0.718648	1167.34	0.13505	0.07307	0.06198	Ctl	M14
0.414	1230.15	0.13523	0.06293	0.0723	Ctl	M14
0.409409	1355.55	0.13597	0.05921	0.07676	Ctl	M12
0.613176	1075.77	0.13599	0.06829	0.0677	Ctl	M14
0.516322	893.116	0.13601	0.06143	0.07458	Ctl	M10
0.297821	563.033	0.136086	0.05572	0.080366	Exp	M5
0.508648	928.785	0.13754	0.07237	0.06517	Ctl	M12
0.512491	875.893	0.13761	0.07848	0.05913	Exp	M11
0.616622	1077.46	0.13764	0.06827	0.06937	Ctl	M14
0.611503	1132.7	0.13764	0.06737	0.07027	Ctl	M12
0.61246	1076.48	0.13786	0.06353	0.07433	Ctl	M14
0.513163	899.208	0.13807	0.07195	0.06612	Ctl	M14
0.409133	1231.91	0.13821	0.05273	0.08548	Ctl	M14
0.613257	1132.99	0.1384	0.07119	0.06721	Ctl	M12
0.513731	994.452	0.1385	0.05826	0.08024	Ctl	M12
0.508416	892.81	0.13867	0.0703	0.06837	Ctl	M10
0.412088	1231.25	0.13881	0.06611	0.0727	Ctl	M14
0.614271	1075.23	0.13884	0.06966	0.06918	Ctl	M14
0.504648	924.83	0.13902	0.06618	0.07284	Exp	M11
0.512899	928.922	0.13903	0.07217	0.06686	Ctl	M12
0.609499	1068.57	0.13916	0.06823	0.07093	Ctl	M12
0.50983	998.09	0.13922	0.06473	0.07449	Ctl	M12
0.609913	1076.61	0.13952	0.07187	0.06765	Ctl	M14
0.610681	1076.75	0.13955	0.07541	0.06414	Ctl	M14
0.615273	1077.6	0.14004	0.06857	0.07147	Ctl	M14
0.614391	1078.89	0.1402	0.06583	0.07437	Ctl	M14
0.50816	896.836	0.14024	0.05625	0.08399	Ctl	M14
0.409586	824.505	0.14028	0.05632	0.08396	Ctl	M14
0.614123	1130.99	0.14041	0.07478	0.06563	Ctl	M12
0.613929	1079.03	0.14049	0.07322	0.06727	Ctl	M14
0.512653	896.261	0.1407	0.0549	0.0858	Ctl	M14
0.512181	926.849	0.14071	0.07326	0.06745	Exp	M11
0.617971	1075.37	0.14081	0.07069	0.07012	Ctl	M14
0.611023	1132.56	0.14081	0.07456	0.06625	Ctl	M12
0.616512	1078.45	0.14103	0.06882	0.07221	Ctl	M14
0.510654	996.697	0.14106	0.06973	0.07133	Ctl	M12
0.615687	1076.19	0.14117	0.0722	0.06897	Ctl	M14
0.51263	924.689	0.14164	0.06823	0.07341	Exp	M11
0.615064	1078.17	0.1419	0.0735	0.0684	Ctl	M14
0.505784	927.947	0.14219	0.07538	0.06681	Ctl	M12
0.610781	1132.41	0.14242	0.07105	0.07137	Ctl	M12
0.616139	1078.31	0.14274	0.06919	0.07355	Ctl	M14
0.511713	899.066	0.14276	0.06906	0.0737	Ctl	M14
0.612394	962.876	0.14276	0.07848	0.06428	Ctl	M10
0.510442	998.876	0.14309	0.0624	0.08069	Ctl	M12
0.613007	1074.96	0.14326	0.07424	0.06902	Ctl	M14
0.615416	1077.74	0.14329	0.06927	0.07402	Ctl	M14
0.612753	1131.69	0.14333	0.07253	0.0708	Ctl	M12
0.610483	1131.55	0.14335	0.06696	0.07639	Ctl	M12
0.514915	890.596	0.14355	0.06555	0.078	Ctl	M10
0.499558	896.976	0.14371	0.06953	0.07418	Ctl	M14
0.617069	1044.99	0.14373	0.06249	0.08124	Ctl	M10
0.504447	924.969	0.14376	0.08027	0.06349	Exp	M11
0.516184	998.401	0.14387	0.05973	0.08414	Ctl	M12
0.61178	1079.17	0.14388	0.07724	0.06664	Ctl	M14
0.515348	997.004	0.14421	0.05833	0.08588	Ctl	M12
0.510986	896.536	0.14428	0.07303	0.07125	Ctl	M14
0.607535	1068.42	0.14446	0.07031	0.07415	Ctl	M12
0.611452	1131.13	0.14454	0.08475	0.05979	Ctl	M12
0.616082	1130.36	0.14469	0.06763	0.07706	Ctl	M12
0.612713	1133.12	0.1447	0.07216	0.07254	Ctl	M12
0.614698	1045.54	0.14471	0.06122	0.08349	Ctl	M10
0.411429	1229.52	0.14475	0.06613	0.07862	Ctl	M14
0.401598	825.59	0.14478	0.04409	0.10069	Ctl	M14
0.614255	1078.59	0.14482	0.06993	0.07489	Ctl	M14
0.618055	1045.39	0.14512	0.07053	0.07459	Ctl	M10
0.611948	1131.4	0.14517	0.07492	0.07025	Ctl	M12
0.51467	890.9	0.14531	0.06849	0.07682	Ctl	M10
0.513965	930.932	0.14563	0.06683	0.0788	Ctl	M12
0.5122	925.308	0.14583	0.06584	0.07999	Exp	M11
0.502998	895.966	0.14594	0.07669	0.06925	Ctl	M14
0.414255	858.804	0.14604	0.05561	0.09043	Ctl	M12
0.511011	930.304	0.14605	0.07521	0.07084	Ctl	M12
0.514434	928.266	0.14623	0.06112	0.08511	Ctl	M12
0.515471	897.973	0.14634	0.06219	0.08415	Ctl	M14
0.507597	997.944	0.14639	0.07767	0.06872	Ctl	M12
0.515152	893.252	0.14648	0.06844	0.07804	Ctl	M10
0.611337	1076.33	0.14653	0.06707	0.07946	Ctl	M14
0.512578	994.134	0.14683	0.08491	0.06192	Ctl	M12
0.617933	1035.91	0.14696	0.07339	0.07357	Exp	M11
0.51302	890.285	0.14767	0.07214	0.07553	Ctl	M10
0.513271	898.28	0.14776	0.0614	0.08636	Ctl	M14
0.613339	1130.21	0.14776	0.06668	0.08108	Ctl	M12
0.506463	926.55	0.14786	0.07075	0.07711	Exp	M11
0.51091	876.341	0.14788	0.06936	0.07852	Exp	M11
0.608053	961.984	0.14789	0.07834	0.06955	Ctl	M10
0.502259	926.508	0.1479	0.06578	0.08212	Ctl	M12
0.605564	1035.6	0.14808	0.07156	0.07652	Exp	M11
0.510771	929.38	0.14822	0.06329	0.08493	Ctl	M12
0.616703	1035.3	0.1483	0.06642	0.08188	Exp	M11
0.616681	1036.51	0.14839	0.07016	0.07823	Exp	M11
0.609949	1131.83	0.14852	0.07262	0.0759	Ctl	M12
0.617179	1077.32	0.14862	0.06957	0.07905	Ctl	M14
0.612017	1036.05	0.14868	0.07861	0.07007	Exp	M11
0.613755	963.315	0.14871	0.07075	0.07796	Ctl	M10
0.616929	1078.02	0.14887	0.07031	0.07856	Ctl	M14
0.413931	795.922	0.14902	0.06632	0.0827	Exp	M11
0.509573	993.334	0.14902	0.06216	0.08686	Ctl	M12
0.511536	995.064	0.14933	0.07862	0.07071	Ctl	M12
0.513386	896.111	0.14969	0.079	0.07069	Ctl	M14
0.51072	975.39	0.15004	0.0776	0.07244	Ctl	M14
0.5102	997.148	0.15024	0.06291	0.08733	Ctl	M12
0.515847	975.54	0.15054	0.07351	0.07703	Ctl	M14
0.406663	1230.76	0.15056	0.05812	0.09244	Ctl	M14
0.504788	993.02	0.15057	0.06651	0.08406	Ctl	M12
0.516126	975.691	0.1506	0.06939	0.08121	Ctl	M14
0.4114	1232.76	0.15068	0.05697	0.09371	Ctl	M14
0.514294	926.698	0.15084	0.07315	0.07769	Exp	M11
0.507165	876.19	0.15087	0.07652	0.07435	Exp	M11
0.60641	1067.42	0.15094	0.08128	0.06966	Ctl	M12
0.416967	821.727	0.15095	0.06277	0.08818	Ctl	M10
0.510899	993.983	0.15121	0.07192	0.07929	Ctl	M12
0.518998	929.061	0.15127	0.0754	0.07587	Ctl	M12
0.508559	994.912	0.15148	0.06349	0.08799	Ctl	M12
0.612428	1069.43	0.15154	0.07691	0.07463	Ctl	M12
0.512572	976.646	0.15158	0.07466	0.07692	Ctl	M14
0.513143	875.079	0.1516	0.07297	0.07863	Exp	M11
0.615351	1069.28	0.15164	0.07062	0.08102	Ctl	M12
0.615155	1132.83	0.1517	0.07952	0.07218	Ctl	M12
0.608504	1069.58	0.15177	0.0746	0.07717	Ctl	M12
0.513723	930.622	0.15179	0.06736	0.08443	Ctl	M12
0.514588	899.346	0.15184	0.07819	0.07365	Ctl	M14
0.513001	997.477	0.15202	0.0515	0.10052	Ctl	M12
0.508993	930.152	0.15236	0.07941	0.07295	Ctl	M12
0.403634	827.397	0.15297	0.05409	0.09888	Ctl	M14
0.605369	1068.99	0.15302	0.07938	0.07364	Ctl	M12
0.513382	976.798	0.15306	0.06698	0.08608	Ctl	M14
0.516067	891.687	0.15318	0.07734	0.07584	Ctl	M10
0.512932	927.794	0.15319	0.07121	0.08198	Ctl	M12
0.510943	891.371	0.15322	0.07809	0.07513	Ctl	M10
0.51527	976.332	0.15333	0.06804	0.08529	Ctl	M14
0.517622	900.446	0.15334	0.06772	0.08562	Ctl	M14
0.209624	1108.45	0.15363	0.07658	0.07705	Ctl	M10
0.612947	1045.68	0.15372	0.07182	0.0819	Ctl	M10
0.603277	962.132	0.15381	0.07742	0.07639	Ctl	M10
0.61447	1034.99	0.15393	0.07755	0.07638	Exp	M11
0.511128	892.164	0.15397	0.07831	0.07566	Ctl	M10
0.60823	961.587	0.154	0.07637	0.07763	Ctl	M10
0.511044	900.757	0.1541	0.07011	0.08399	Ctl	M14
0.611989	1036.2	0.15412	0.07847	0.07565	Exp	M11
0.507674	997.79	0.15422	0.07252	0.0817	Ctl	M12
0.607981	1035.45	0.15424	0.07111	0.08313	Exp	M11
0.610984	1034.84	0.15456	0.07575	0.07881	Exp	M11
0.310078	1301.63	0.15462	0.08199	0.07263	Ctl	M12
0.519883	894.351	0.15485	0.06714	0.08771	Ctl	M10
0.506219	898.428	0.15487	0.0724	0.08247	Ctl	M14
0.510784	891.046	0.15493	0.08077	0.07416	Ctl	M10
0.505463	927.483	0.15533	0.06865	0.08668	Ctl	M12
0.511607	924.377	0.15538	0.07031	0.08507	Exp	M11
0.514283	896.68	0.15552	0.05937	0.09615	Ctl	M14
0.412928	824.349	0.15565	0.05502	0.10063	Ctl	M14
0.611383	1035.75	0.1559	0.07473	0.08117	Exp	M11
0.407229	855.483	0.15592	0.06349	0.09243	Ctl	M12
0.508392	924.533	0.15624	0.07167	0.08457	Exp	M11
0.611278	1035.14	0.1563	0.08311	0.07319	Exp	M11
0.610647	1036.36	0.15634	0.07526	0.08108	Exp	M11
0.51417	927.638	0.15639	0.05965	0.09674	Ctl	M12
0.506558	927.147	0.1564	0.07664	0.07976	Exp	M11
0.415187	797.969	0.15655	0.05509	0.10146	Exp	M11
0.214673	1108.6	0.15676	0.04855	0.10821	Ctl	M10
0.411145	824.96	0.15683	0.05854	0.09829	Ctl	M14
0.516326	892.486	0.15683	0.07324	0.08359	Ctl	M10
0.407725	822.282	0.15698	0.07013	0.08685	Ctl	M10
0.412125	795.57	0.15699	0.06399	0.093	Exp	M11
0.504427	975.841	0.15699	0.06784	0.08915	Ctl	M14
0.615855	1068.71	0.1571	0.07701	0.08009	Ctl	M12
0.507084	927.163	0.15722	0.07573	0.08149	Ctl	M12
0.605948	1067.69	0.15728	0.07624	0.08104	Ctl	M12
0.516774	975.233	0.15753	0.0767	0.08083	Ctl	M14
0.413409	859.66	0.15759	0.07189	0.0857	Ctl	M12
0.514844	929.994	0.15759	0.06991	0.08768	Ctl	M12
0.514815	930.774	0.15762	0.08059	0.07703	Ctl	M12
0.511543	894.506	0.15763	0.07999	0.07764	Ctl	M10
0.607784	963.019	0.15768	0.08376	0.07392	Ctl	M10
0.511181	926.99	0.15773	0.07689	0.08084	Exp	M11
0.613264	1068.27	0.15773	0.09026	0.06747	Ctl	M12
0.513333	977.112	0.15786	0.07835	0.07951	Ctl	M14
0.410003	858.11	0.15795	0.07283	0.08512	Ctl	M12
0.613647	1130.5	0.15801	0.08657	0.07144	Ctl	M12
0.50835	875.389	0.15802	0.08576	0.07226	Exp	M11
0.415384	1229.67	0.15807	0.07051	0.08756	Ctl	M14
0.308925	1299.09	0.15807	0.0744	0.08367	Ctl	M12
0.614698	1067.98	0.15821	0.09356	0.06465	Ctl	M12
0.510074	875.231	0.15823	0.08251	0.07572	Exp	M11
0.616802	1045.84	0.1584	0.06519	0.09321	Ctl	M10
0.509501	894.03	0.15847	0.08188	0.07659	Ctl	M10
0.512366	900.599	0.15847	0.07159	0.08688	Ctl	M14
0.507176	998.544	0.1586	0.07392	0.08468	Ctl	M12
0.506837	924.218	0.15894	0.06996	0.08898	Exp	M11
0.505689	876.031	0.15897	0.08508	0.07389	Exp	M11
0.51648	900.911	0.15902	0.07409	0.08493	Ctl	M14
0.612165	1036.66	0.15926	0.07315	0.08611	Exp	M11
0.518454	929.528	0.15942	0.08069	0.07873	Ctl	M12
0.415321	1232.42	0.15947	0.07735	0.08212	Ctl	M14
0.411853	797.365	0.15992	0.08071	0.07921	Ctl	M12
0.613304	1130.83	0.16002	0.07776	0.08226	Ctl	M12
0.312984	708.705	0.16006	0.06425	0.09581	Exp	M11
0.513185	994.752	0.16042	0.07698	0.08344	Ctl	M12
0.510534	890.74	0.16059	0.08149	0.0791	Ctl	M10
0.515455	976.951	0.16068	0.07411	0.08657	Ctl	M14
0.509532	898.119	0.16089	0.07645	0.08444	Ctl	M14
0.411332	1229.82	0.161	0.05217	0.10883	Ctl	M14
0.512427	997.629	0.16114	0.06989	0.09125	Ctl	M12
0.417409	825.495	0.16122	0.07371	0.08751	Ctl	M10
0.513693	892.003	0.16148	0.08231	0.07917	Ctl	M10
0.513884	976.485	0.1615	0.07319	0.08831	Ctl	M14
0.515712	976.17	0.16163	0.07313	0.0885	Ctl	M14
0.515863	994.59	0.16174	0.07741	0.08433	Ctl	M12
0.510794	927.321	0.16193	0.0896	0.07233	Ctl	M12
0.41073	797.203	0.16197	0.07478	0.08719	Ctl	M12
0.508669	891.525	0.16222	0.08359	0.07863	Ctl	M10
0.409754	827.065	0.16237	0.07453	0.08784	Ctl	M14
0.511341	897.687	0.1624	0.06248	0.09992	Ctl	M14
0.514413	891.84	0.16277	0.08473	0.07804	Ctl	M10
0.212628	534.04	0.16281	0.07217	0.09064	Ctl	M10
0.517888	894.188	0.16299	0.07828	0.08471	Ctl	M10
0.510641	890.433	0.16302	0.09045	0.07257	Ctl	M10
0.409986	828.746	0.16327	0.08224	0.08103	Ctl	M14
0.5135	893.562	0.16331	0.07669	0.08662	Ctl	M10
0.512574	893.398	0.16399	0.0786	0.08539	Ctl	M10
0.506843	993.483	0.16401	0.07612	0.08789	Ctl	M12
0.415413	854.964	0.16402	0.07011	0.09391	Ctl	M12
0.515553	993.818	0.16405	0.07081	0.09324	Ctl	M12
0.505721	993.17	0.16411	0.07509	0.08902	Ctl	M12
0.40603	1355.86	0.16412	0.0475	0.11662	Ctl	M12
0.412832	796.69	0.16454	0.06553	0.09901	Exp	M11
0.312862	708.539	0.16554	0.07594	0.0896	Exp	M11
0.515022	977.27	0.16561	0.08052	0.08509	Ctl	M14
0.51161	996.838	0.16597	0.06789	0.09808	Ctl	M12
0.412071	795.342	0.16623	0.08025	0.08598	Ctl	M12
0.414299	857.944	0.16628	0.09407	0.07221	Ctl	M12
0.510144	892.643	0.16659	0.08774	0.07885	Ctl	M10
0.307501	1299.45	0.16661	0.05046	0.11615	Ctl	M12
0.508672	931.077	0.16668	0.08865	0.07803	Ctl	M12
0.414551	859.313	0.16671	0.08016	0.08655	Ctl	M12
0.41129	1229.98	0.16682	0.0732	0.09362	Ctl	M14
0.312464	587.441	0.16683	0.05949	0.10734	Ctl	M14
0.408736	828.401	0.16684	0.05541	0.11143	Ctl	M14
0.511224	876.669	0.16705	0.08196	0.08509	Exp	M11
0.414504	1231.09	0.16716	0.06676	0.1004	Ctl	M14
0.510126	925.454	0.16723	0.07985	0.08738	Exp	M11
0.610382	1132.11	0.1673	0.09633	0.07097	Ctl	M12
0.41865	824.592	0.16733	0.08016	0.08717	Ctl	M10
0.513379	929.212	0.16736	0.07572	0.09164	Ctl	M12
0.409019	1355.69	0.16738	0.0606	0.10678	Ctl	M12
0.515904	892.948	0.16739	0.09387	0.07352	Ctl	M10
0.410009	826.461	0.16745	0.05899	0.10846	Ctl	M14
0.516519	892.318	0.16797	0.08583	0.08214	Ctl	M10
0.610721	1130.66	0.16815	0.06941	0.09874	Ctl	M12
0.510627	875.725	0.16816	0.07117	0.09699	Exp	M11
0.408328	795.508	0.1683	0.07499	0.09331	Ctl	M12
0.407896	858.268	0.16833	0.08518	0.08315	Ctl	M12
0.508381	925.621	0.16834	0.07931	0.08903	Exp	M11
0.511552	897.399	0.16864	0.07574	0.0929	Ctl	M14
0.409626	796.058	0.16867	0.07576	0.09291	Ctl	M12
0.416759	797.525	0.16889	0.07248	0.09641	Ctl	M12
0.211891	534.203	0.16909	0.04346	0.12563	Ctl	M10
0.411424	828.046	0.16911	0.07925	0.08986	Ctl	M14
0.413337	795.178	0.16945	0.07095	0.0985	Exp	M11
0.406429	827.227	0.16948	0.08465	0.08483	Ctl	M14
0.407994	856.568	0.16951	0.065	0.10451	Ctl	M12
0.516435	893.86	0.16968	0.09355	0.07613	Ctl	M10
0.51463	899.498	0.16977	0.08366	0.08611	Ctl	M14
0.309997	586.371	0.1698	0.0631	0.1067	Ctl	M14
0.404175	1356.02	0.17001	0.0801	0.08991	Ctl	M12
0.410378	823.148	0.17024	0.08449	0.08575	Ctl	M10
0.515163	977.435	0.17045	0.0805	0.08995	Ctl	M14
0.210875	1102.63	0.17056	0.04278	0.12778	Ctl	M10
0.412165	798.305	0.1708	0.08476	0.08604	Exp	M11
0.415749	1230.91	0.1708	0.07211	0.09869	Ctl	M14
0.51113	891.201	0.17081	0.08569	0.08512	Ctl	M10
0.509459	994.281	0.17096	0.06901	0.10195	Ctl	M12
0.516766	998.23	0.17097	0.08436	0.08661	Ctl	M12
0.510177	993.647	0.17116	0.06685	0.10431	Ctl	M12
0.415232	760.52	0.17145	0.08514	0.08631	Ctl	M10
0.516255	975.998	0.17164	0.07245	0.09919	Ctl	M14
0.415312	826.759	0.17203	0.06649	0.10554	Ctl	M14
0.41522	824.419	0.1721	0.08094	0.09116	Ctl	M10
0.517748	930.45	0.17216	0.06731	0.10485	Ctl	M12
0.515085	899.668	0.1723	0.08267	0.08963	Ctl	M14
0.406175	820.458	0.17236	0.07982	0.09254	Ctl	M10
0.314043	1300.83	0.17236	0.0816	0.09076	Ctl	M12
0.508571	998.703	0.17266	0.0702	0.10246	Ctl	M12
0.307867	691.419	0.17305	0.08532	0.08773	Ctl	M12
0.413978	822.974	0.17311	0.08959	0.08352	Ctl	M10
0.417657	823.511	0.17321	0.08433	0.08888	Ctl	M10
0.411169	820.63	0.17338	0.08426	0.08912	Ctl	M10
0.412426	825.656	0.17349	0.08281	0.09068	Ctl	M10
0.405355	797.584	0.17402	0.08057	0.09345	Exp	M11
0.30809	1300.25	0.17425	0.07743	0.09682	Ctl	M12
0.311939	725.829	0.17427	0.07469	0.09958	Ctl	M14
0.414452	824.945	0.17433	0.08399	0.09034	Ctl	M10
0.40689	858.436	0.17436	0.08849	0.08587	Ctl	M12
0.412359	1356.19	0.17451	0.08122	0.09329	Ctl	M12
0.308272	693.06	0.17454	0.06425	0.11029	Ctl	M12
0.409798	857.769	0.17496	0.08202	0.09294	Ctl	M12
0.409806	821.356	0.17518	0.089	0.08618	Ctl	M10
0.412193	859.138	0.17519	0.08037	0.09482	Ctl	M12
0.309743	1301.46	0.1753	0.08662	0.08868	Ctl	M12
0.411194	825.119	0.17575	0.08246	0.09329	Ctl	M10
0.410746	1232.24	0.17608	0.07377	0.10231	Ctl	M14
0.51205	926	0.17609	0.0753	0.10079	Exp	M11
0.211929	537.521	0.17631	0.03615	0.14016	Ctl	M10
0.418277	822.616	0.17657	0.0796	0.09697	Ctl	M10
0.302437	563.169	0.176688	0.081132	0.095556	Exp	M5
0.510965	928.09	0.17679	0.08261	0.09418	Ctl	M12
0.417669	1230.29	0.17679	0.0565	0.12029	Ctl	M14
0.412083	855.306	0.17702	0.06588	0.11114	Ctl	M12
0.510902	995.947	0.17712	0.06126	0.11586	Ctl	M12
0.413964	797.407	0.17716	0.07839	0.09877	Exp	M11
0.410112	796.227	0.17742	0.09241	0.08501	Ctl	M12
0.422532	822.439	0.17764	0.08784	0.0898	Ctl	M10
0.508069	875.547	0.17803	0.07475	0.10328	Exp	M11
0.505491	996.388	0.17806	0.07233	0.10573	Ctl	M12
0.418056	826.153	0.1781	0.05564	0.12246	Ctl	M14
0.412059	825.829	0.17815	0.08567	0.09248	Ctl	M10
0.508967	876.836	0.17818	0.0847	0.09348	Exp	M11
0.413794	828.568	0.17832	0.09537	0.08295	Ctl	M14
0.215112	428.338	0.17833	0.05056	0.12777	Ctl	M14
0.507863	997.298	0.17836	0.07681	0.10155	Ctl	M12
0.411244	797.033	0.17848	0.07938	0.0991	Exp	M11
0.412006	795	0.17851	0.08222	0.09629	Exp	M11
0.409132	796.855	0.17854	0.06995	0.10859	Exp	M11
0.413799	855.128	0.17855	0.09083	0.08772	Ctl	M12
0.316027	689.327	0.17888	0.08889	0.08999	Ctl	M10
0.414359	1230.58	0.17926	0.06643	0.11283	Ctl	M14
0.414961	760.34	0.17946	0.07852	0.10094	Ctl	M10
0.314144	712.616	0.17957	0.08272	0.09685	Exp	M11
0.208491	537.342	0.1796	0.04896	0.13064	Ctl	M10
0.414426	859.818	0.17963	0.08743	0.0922	Ctl	M12
0.40827	798.125	0.17973	0.07783	0.1019	Exp	M11
0.513288	876.489	0.17997	0.08817	0.0918	Exp	M11
0.416002	820.803	0.18001	0.09066	0.08935	Ctl	M10
0.413507	856.016	0.18006	0.08299	0.09707	Ctl	M12
0.412382	859.48	0.18007	0.07651	0.10356	Ctl	M12
0.409563	820.983	0.18111	0.09024	0.09087	Ctl	M10
0.412392	828.909	0.18126	0.08163	0.09963	Ctl	M14
0.416437	822.793	0.18149	0.08045	0.10104	Ctl	M10
0.51133	926.176	0.18168	0.08228	0.0994	Exp	M11
0.412549	823.685	0.18187	0.08753	0.09434	Ctl	M10
0.409556	825.117	0.18225	0.0754	0.10685	Ctl	M14
0.41584	856.196	0.18271	0.09359	0.08912	Ctl	M12
0.412539	824.645	0.18279	0.08331	0.09948	Ctl	M14
0.61508	1045.99	0.18285	0.0626	0.12025	Ctl	M10
0.411517	823.866	0.1831	0.0945	0.0886	Ctl	M10
0.41113	824.236	0.1834	0.08893	0.09447	Ctl	M10
0.414709	1232.58	0.18382	0.06643	0.11739	Ctl	M14
0.413327	760.156	0.18448	0.08943	0.09505	Ctl	M10
0.316171	691.834	0.18456	0.08152	0.10304	Ctl	M10
0.414223	856.931	0.18458	0.08521	0.09937	Ctl	M12
0.312904	587.016	0.18469	0.08142	0.10327	Ctl	M14
0.313881	690.373	0.18471	0.0896	0.09511	Ctl	M10
0.409163	827.861	0.18475	0.09335	0.0914	Ctl	M14
0.41722	759.97	0.1856	0.09492	0.09068	Ctl	M10
0.411815	828.215	0.18562	0.08173	0.10389	Ctl	M14
0.413088	855.83	0.18562	0.07872	0.1069	Ctl	M12
0.415708	824.759	0.18584	0.09591	0.08993	Ctl	M10
0.311637	723.823	0.18648	0.08426	0.10222	Ctl	M14
0.406037	824.05	0.18654	0.09103	0.09551	Ctl	M10
0.413034	795.871	0.18688	0.08331	0.10357	Ctl	M12
0.415355	759.783	0.18728	0.09124	0.09604	Ctl	M10
0.413696	796.404	0.18743	0.08885	0.09858	Ctl	M12
0.410229	1356.56	0.18745	0.08581	0.10164	Ctl	M12
0.412905	829.091	0.18752	0.08131	0.10621	Ctl	M14
0.414131	1232.05	0.18757	0.08257	0.105	Ctl	M14
0.311885	657.396	0.18766	0.08309	0.10457	Exp	M11
0.419598	857.116	0.18779	0.08422	0.10357	Ctl	M12
0.412868	858.95	0.18782	0.08979	0.09803	Ctl	M12
0.314635	691.02	0.18791	0.08601	0.1019	Ctl	M10
0.313568	1299.62	0.18815	0.07851	0.10964	Ctl	M12
0.312193	1301.79	0.1882	0.06653	0.12167	Ctl	M12
0.409489	856.379	0.18883	0.08675	0.10208	Ctl	M12
0.312092	691.411	0.18885	0.08761	0.10124	Ctl	M10
0.410531	1231.39	0.18942	0.06864	0.12078	Ctl	M14
0.207979	533.23	0.18983	0.06957	0.12026	Ctl	M10
0.210718	531.81	0.18991	0.07801	0.1119	Ctl	M10
0.314586	587.816	0.18993	0.0666	0.12333	Ctl	M14
0.308423	690.297	0.19019	0.08058	0.10961	Ctl	M12
0.315544	692.018	0.19031	0.08762	0.10269	Ctl	M10
0.210692	532.705	0.19056	0.08863	0.10193	Ctl	M10
0.411657	796.5	0.19077	0.073	0.11777	Exp	M11
0.40718	855.639	0.19108	0.09418	0.0969	Ctl	M12
0.413682	1232.91	0.19111	0.10007	0.09104	Ctl	M14
0.311259	689.135	0.19131	0.08695	0.10436	Ctl	M10
0.30534	379.155	0.191714	0.057586	0.134128	Exp	M2
0.311938	689.904	0.19194	0.07514	0.1168	Ctl	M12
0.412777	821.164	0.192	0.08816	0.10384	Ctl	M10
0.19983	475.021	0.192036	0.078128	0.113908	Exp	M5
0.307956	692.017	0.19232	0.06938	0.12294	Ctl	M12
0.313502	1301.97	0.19239	0.05872	0.13367	Ctl	M12
0.511214	926.358	0.19244	0.07179	0.12065	Exp	M11
0.307405	629.926	0.19264	0.08154	0.1111	Ctl	M12
0.413266	858.611	0.19341	0.09234	0.10107	Ctl	M12
0.409223	823.318	0.19348	0.0934	0.10008	Ctl	M10
0.314837	1300.63	0.19348	0.09004	0.10344	Ctl	M12
0.311517	709.084	0.19353	0.07995	0.11358	Exp	M11
0.313431	689.745	0.19355	0.09356	0.09999	Ctl	M10
0.411754	856.737	0.19381	0.09833	0.09548	Ctl	M12
0.311354	724.764	0.19402	0.08301	0.11101	Ctl	M14
0.31382	707.778	0.1943	0.07721	0.11709	Exp	M11
0.31634	588.633	0.19449	0.07773	0.11676	Ctl	M14
0.408673	820.263	0.19456	0.09304	0.10152	Ctl	M10
0.416261	795.676	0.19463	0.08303	0.1116	Ctl	M12
0.509407	925.113	0.19477	0.08052	0.11425	Exp	M11
0.409639	795.727	0.19485	0.07128	0.12357	Exp	M11
0.411312	821.532	0.19489	0.0916	0.10329	Ctl	M10
0.308683	693.235	0.19507	0.09011	0.10496	Ctl	M12
0.414255	797.212	0.19533	0.07211	0.12322	Exp	M11
0.412466	1356.37	0.19542	0.06115	0.13427	Ctl	M12
0.212907	1108.76	0.19568	0.04644	0.14924	Ctl	M10
0.304545	379.985	0.196204	0.073772	0.122432	Exp	M2
0.309692	586.82	0.19631	0.07995	0.11636	Ctl	M14
0.305677	379.346	0.197346	0.077658	0.119688	Exp	M2
0.309123	633.787	0.19753	0.07934	0.11819	Ctl	M12
0.308008	658.272	0.19756	0.08729	0.11027	Exp	M11
0.311415	695.183	0.19773	0.08639	0.11134	Ctl	M12
0.304546	378.724	0.197784	0.070592	0.127192	Exp	M2
0.30692	380.409	0.197784	0.073354	0.12443	Exp	M2
0.314819	724.01	0.19786	0.09175	0.10611	Ctl	M14
0.408933	798.728	0.198	0.07017	0.12783	Exp	M11
0.312997	588.005	0.19826	0.05713	0.14113	Ctl	M14
0.409034	760.691	0.1985	0.09865	0.09985	Ctl	M10
0.306413	383.85	0.198526	0.08088	0.117646	Exp	M2
0.306556	658.073	0.19936	0.09457	0.10479	Exp	M11
0.415441	821.878	0.19955	0.0928	0.10675	Ctl	M10
0.305473	630.345	0.19971	0.0786	0.12111	Ctl	M12
0.412905	825.295	0.19995	0.09813	0.10182	Ctl	M10
0.208866	1104.43	0.20007	0.08199	0.11808	Ctl	M10
0.311505	1299.81	0.2002	0.06401	0.13619	Ctl	M12
0.309434	632.054	0.20068	0.07004	0.13064	Ctl	M12
0.412264	857.303	0.20088	0.08115	0.11973	Ctl	M12
0.306742	634.229	0.20093	0.09063	0.1103	Ctl	M12
0.312035	690.172	0.20102	0.09782	0.1032	Ctl	M10
0.410284	797.002	0.20116	0.09492	0.10624	Ctl	M12
0.307821	694.982	0.20121	0.07552	0.12569	Ctl	M12
0.310321	690.096	0.20125	0.07624	0.12501	Ctl	M12
0.298727	656.698	0.20182	0.08154	0.12028	Exp	M11
0.210703	1106.27	0.20216	0.07682	0.12534	Exp	M11
0.310614	585.092	0.20235	0.08247	0.11988	Ctl	M14
0.308482	585.733	0.20248	0.08492	0.11756	Ctl	M14
0.307142	381.905	0.20254	0.068084	0.134456	Exp	M2
0.307183	383.441	0.202582	0.074582	0.128	Exp	M2
0.209979	536.55	0.20262	0.07925	0.12337	Ctl	M10
0.313284	691.208	0.20319	0.09651	0.10668	Ctl	M10
0.313129	692.433	0.20324	0.08991	0.11333	Ctl	M10
0.310321	635.783	0.20332	0.0745	0.12882	Ctl	M12
0.411171	1231.71	0.20339	0.08656	0.11683	Ctl	M14
0.30696	696.496	0.20347	0.07634	0.12713	Ctl	M12
0.101651	258.031	0.203738	0.040508	0.16323	Exp	M2
0.414556	796.591	0.20394	0.08701	0.11693	Ctl	M12
0.30915	588.204	0.20421	0.08534	0.11887	Ctl	M14
0.311222	1301	0.20442	0.05727	0.14715	Ctl	M12
0.306395	380.822	0.20448	0.078346	0.126134	Exp	M2
0.4159	822.077	0.20475	0.092	0.11275	Ctl	M10
0.311675	709.512	0.20518	0.07421	0.13097	Exp	M11
0.309686	634.9	0.20569	0.08212	0.12357	Ctl	M12
0.304707	381.243	0.205982	0.074986	0.130996	Exp	M2
0.411295	796.795	0.20625	0.09465	0.1116	Ctl	M12
0.306643	383.644	0.20631	0.080546	0.125764	Exp	M2
0.307925	630.973	0.20635	0.08077	0.12558	Ctl	M12
0.309241	726.725	0.20687	0.09456	0.11231	Ctl	M14
0.311481	1300.43	0.20689	0.08493	0.12196	Ctl	M12
0.30919	695.837	0.20691	0.08181	0.1251	Ctl	M12
0.311263	693.658	0.20724	0.0821	0.12514	Ctl	M12
0.312978	587.607	0.20818	0.09133	0.11685	Ctl	M14
0.310671	1299.24	0.20818	0.08668	0.1215	Ctl	M12
0.412792	796.291	0.20877	0.09322	0.11555	Exp	M11
0.311354	694.1	0.20886	0.08417	0.12469	Ctl	M12
0.209484	428.516	0.20907	0.08072	0.12835	Ctl	M14
0.411728	759.357	0.20927	0.09745	0.11182	Ctl	M10
0.313181	724.958	0.20961	0.10002	0.10959	Ctl	M14
0.10709	348.003	0.20972	0.06381	0.14591	Ctl	M12
0.308399	633.577	0.20997	0.0907	0.11927	Ctl	M12
0.308213	696.7	0.21007	0.0862	0.12387	Ctl	M12
0.307656	691.807	0.21024	0.09241	0.11783	Ctl	M12
0.30404	657.185	0.21031	0.08201	0.1283	Exp	M11
0.413927	797.758	0.21032	0.08941	0.12091	Exp	M11
0.308744	633.143	0.21033	0.09155	0.11878	Ctl	M12
0.509381	925.789	0.21071	0.09663	0.11408	Exp	M11
0.304481	631.842	0.21132	0.07698	0.13434	Ctl	M12
0.401146	820.052	0.21147	0.09118	0.12029	Ctl	M10
0.303571	631.631	0.21177	0.08365	0.12812	Ctl	M12
0.207203	557.416	0.21192	0.06988	0.14204	Ctl	M12
0.313934	586.159	0.21196	0.07189	0.14007	Ctl	M14
0.308829	635.106	0.21238	0.08989	0.12249	Ctl	M12
0.311671	585.52	0.21286	0.07971	0.13315	Ctl	M14
0.315313	712.403	0.21294	0.09631	0.11663	Exp	M11
0.307874	630.545	0.21311	0.07231	0.1408	Ctl	M12
0.306589	696.91	0.21318	0.08242	0.13076	Ctl	M12
0.301183	382.338	0.21336	0.078488	0.134872	Exp	M2
0.306364	384.049	0.213392	0.080956	0.132436	Exp	M2
0.305854	386.518	0.213412	0.088126	0.125286	Exp	M2
0.312399	1298.64	0.21347	0.07633	0.13714	Ctl	M12
0.303463	382.552	0.213622	0.075186	0.138436	Exp	M2
0.30947	748.846	0.21365	0.09124	0.12241	Exp	M9
0.308894	898.321	0.21386	0.10031	0.11355	Ctl	M16
0.306215	632.93	0.2139	0.07934	0.13456	Ctl	M12
0.309055	689.69	0.21422	0.09857	0.11565	Ctl	M12
0.307245	690.487	0.21422	0.08379	0.13043	Ctl	M12
0.303597	384.961	0.214226	0.089852	0.124374	Exp	M2
0.312671	707.322	0.21431	0.09371	0.1206	Exp	M11
0.308564	630.758	0.21471	0.09624	0.11847	Ctl	M12
0.309056	691.592	0.21479	0.09879	0.116	Ctl	M12
0.312145	725.168	0.21482	0.1003	0.11452	Ctl	M14
0.303833	380.607	0.214966	0.076086	0.13888	Exp	M2
0.304791	690.702	0.21504	0.09286	0.12218	Ctl	M12
0.306126	635.318	0.21528	0.08768	0.1276	Ctl	M12
0.312371	711.239	0.21533	0.08535	0.12998	Exp	M11
0.212863	538.278	0.21568	0.09166	0.12402	Ctl	M10
0.404636	854.748	0.21601	0.10862	0.10739	Ctl	M12
0.305396	385.397	0.21604	0.0906	0.12544	Exp	M2
0.301716	381.026	0.2162	0.076438	0.139762	Exp	M2
0.416884	759.567	0.21626	0.09939	0.11687	Ctl	M10
0.307087	382.765	0.216366	0.093922	0.122444	Exp	M2
0.307315	385.613	0.216416	0.089662	0.126754	Exp	M2
0.314309	725.613	0.21649	0.08747	0.12902	Ctl	M14
0.308672	631.414	0.21677	0.08543	0.13134	Ctl	M12
0.209094	1246.73	0.2168	0.08617	0.13063	Ctl	M12
0.310294	898.103	0.21705	0.08964	0.12741	Ctl	M16
0.209306	488.154	0.2171	0.07648	0.14062	Ctl	M12
0.311518	898.534	0.21722	0.11425	0.10297	Ctl	M16
0.20386	317.98	0.217282	0.073798	0.143484	Exp	M2
0.314095	690.803	0.21735	0.09465	0.1227	Ctl	M10
0.307937	632.485	0.21737	0.09569	0.12168	Ctl	M12
0.31074	658.47	0.21744	0.09548	0.12196	Exp	M11
0.312932	726.004	0.21816	0.09696	0.1212	Ctl	M14
0.306895	695.618	0.2183	0.09326	0.12504	Ctl	M12
0.312122	899.495	0.21858	0.1088	0.10978	Ctl	M16
0.309865	708.865	0.21894	0.07486	0.14408	Exp	M11
0.307488	381.449	0.21914	0.083944	0.135196	Exp	M2
0.215279	1106.8	0.21931	0.10211	0.1172	Ctl	M10
0.312408	962.947	0.21932	0.10142	0.1179	Ctl	M16
0.303555	379.766	0.219522	0.078862	0.14066	Exp	M2
0.307338	690.917	0.21966	0.09039	0.12927	Ctl	M12
0.312076	584.872	0.21975	0.09143	0.12832	Ctl	M14
0.411767	796.071	0.21976	0.10547	0.11429	Exp	M11
0.289195	656.477	0.22046	0.08509	0.13537	Exp	M11
0.305707	378.504	0.220526	0.091826	0.1287	Exp	M2
0.215415	520.753	0.22083	0.06201	0.15882	Ctl	M14
0.312345	635.986	0.22116	0.08954	0.13162	Ctl	M12
0.300742	385.175	0.221302	0.088414	0.132888	Exp	M2
0.308284	384.512	0.221712	0.080946	0.140766	Exp	M2
0.305905	379.544	0.222088	0.089186	0.132902	Exp	M2
0.20609	535.965	0.22229	0.09692	0.12537	Ctl	M10
0.411195	795.348	0.22249	0.07885	0.14364	Exp	M11
0.305865	694.309	0.22277	0.10611	0.11666	Ctl	M12
0.311335	682.385	0.22299	0.0931	0.12989	Exp	M9
0.309144	712.18	0.22316	0.09785	0.12531	Exp	M11
0.313437	723.6	0.22318	0.09884	0.12434	Ctl	M14
0.310174	585.936	0.22329	0.07012	0.15317	Ctl	M14
0.307746	386.295	0.22334	0.094542	0.128798	Exp	M2
0.309072	633.354	0.22338	0.07255	0.15083	Ctl	M12
0.312341	712.795	0.22377	0.09067	0.1331	Exp	M11
0.310894	709.965	0.22391	0.08469	0.13922	Exp	M11
0.198053	475.213	0.223976	0.084342	0.139634	Exp	M5
0.310107	746.234	0.22418	0.0927	0.13148	Exp	M9
0.315767	749.059	0.22449	0.09154	0.13295	Exp	M9
0.309456	694.757	0.22453	0.10501	0.11952	Ctl	M12
0.315418	692.209	0.22465	0.09091	0.13374	Ctl	M10
0.212235	487.657	0.22471	0.08052	0.14419	Ctl	M12
0.31414	963.166	0.22477	0.11618	0.10859	Ctl	M16
0.309692	382.982	0.224772	0.081306	0.143466	Exp	M2
0.280759	656.252	0.22495	0.08557	0.13938	Exp	M11
0.314784	682.16	0.22505	0.09635	0.1287	Exp	M9
0.31431	707.097	0.22522	0.081	0.14422	Exp	M11
0.21089	520.022	0.22539	0.07647	0.14892	Ctl	M14
0.308695	588.408	0.22548	0.09501	0.13047	Ctl	M14
0.312904	585.294	0.22585	0.07928	0.14657	Ctl	M14
0.312646	694.531	0.22597	0.09673	0.12924	Ctl	M12
0.307506	386.069	0.226134	0.088694	0.13744	Exp	M2
0.212949	598.281	0.2263	0.09199	0.13431	Exp	M11
0.307719	696.27	0.22632	0.09861	0.12771	Ctl	M12
0.513008	995.213	0.22637	0.0496	0.17677	Ctl	M12
0.314694	749.515	0.22642	0.08625	0.14017	Exp	M9
0.211114	597.802	0.22645	0.10143	0.12502	Exp	M11
0.306629	630.119	0.22647	0.08742	0.13905	Ctl	M12
0.308898	696.044	0.22657	0.09213	0.13444	Ctl	M12
0.311518	692.637	0.22717	0.09463	0.13254	Ctl	M10
0.306055	632.702	0.22726	0.08571	0.14155	Ctl	M12
0.304766	380.182	0.227634	0.09701	0.130624	Exp	M2
0.307946	384.733	0.227648	0.097328	0.13032	Exp	M2
0.299554	563.346	0.228102	0.103468	0.124634	Exp	M5
0.309784	693.43	0.22828	0.10495	0.12333	Ctl	M12
0.207344	315.618	0.228676	0.067486	0.16119	Exp	M2
0.206361	533.812	0.22874	0.11517	0.11357	Ctl	M10
0.211529	534.718	0.22891	0.08907	0.13984	Ctl	M10
0.200599	475.437	0.228938	0.08505	0.143888	Exp	M5
0.306965	634.43	0.22917	0.08592	0.14325	Ctl	M12
0.21696	521.688	0.22958	0.05921	0.17037	Ctl	M14
0.311628	724.208	0.22981	0.09442	0.13539	Ctl	M14
0.214077	598.99	0.22995	0.08043	0.14952	Exp	M11
0.312599	725.383	0.23003	0.09381	0.13622	Ctl	M14
0.31002	711.705	0.23044	0.09388	0.13656	Exp	M11
0.308482	632.254	0.23052	0.08789	0.14263	Ctl	M12
0.304987	382.108	0.23064	0.094252	0.136388	Exp	M2
0.213707	428.726	0.23116	0.09126	0.1399	Ctl	M14
0.311566	1298.86	0.23132	0.09108	0.14024	Ctl	M12
0.315873	679.441	0.23134	0.09216	0.13918	Exp	M9
0.310657	749.284	0.23155	0.08888	0.14267	Exp	M9
0.312321	748.36	0.23173	0.09487	0.13686	Exp	M9
0.31348	682.608	0.23187	0.09596	0.13591	Exp	M9
0.311395	706.865	0.23206	0.09111	0.14095	Exp	M11
0.30983	897.871	0.23223	0.11355	0.11868	Ctl	M16
0.212059	521.223	0.23224	0.06637	0.16587	Ctl	M14
0.213538	521.456	0.23224	0.07154	0.1607	Ctl	M14
0.207912	537.697	0.23236	0.10385	0.12851	Ctl	M10
0.315951	681.928	0.23244	0.09418	0.13826	Exp	M9
0.302908	378.922	0.232456	0.079384	0.153072	Exp	M2
0.311654	713.259	0.23259	0.09332	0.13927	Exp	M11
0.216048	493.615	0.2333	0.06529	0.16801	Ctl	M12
0.309664	899.989	0.23333	0.09931	0.13402	Ctl	M16
0.313099	689.938	0.23357	0.09623	0.13734	Ctl	M10
0.308758	691.6	0.23384	0.10089	0.13295	Ctl	M10
0.309319	963.391	0.23422	0.11856	0.11566	Ctl	M16
0.106657	352.356	0.23439	0.0526	0.18179	Ctl	M12
0.304397	693.865	0.2345	0.1045	0.13	Ctl	M12
0.303734	383.206	0.234658	0.08335	0.151308	Exp	M2
0.297798	561.18	0.234702	0.1024	0.132302	Exp	M5
0.202971	316.368	0.234888	0.068	0.166888	Exp	M2
0.306979	631.179	0.23494	0.10325	0.13169	Ctl	M12
0.308905	709.277	0.23502	0.10088	0.13414	Exp	M11
0.309008	896.238	0.23568	0.11303	0.12265	Ctl	M16
0.098637	361.055	0.23574	0.068712	0.167028	Exp	M5
0.308437	695.381	0.23741	0.10075	0.13666	Ctl	M12
0.309018	381.668	0.23746	0.091622	0.145838	Exp	M2
0.314605	679.672	0.23791	0.10801	0.1299	Exp	M9
0.202543	315.1	0.237926	0.08165	0.156276	Exp	M2
0.210494	1105.2	0.23818	0.09324	0.14494	Ctl	M10
0.308023	898.752	0.2383	0.11591	0.12239	Ctl	M16
0.212577	487.157	0.239	0.0922	0.1468	Ctl	M12
0.314722	680.671	0.23907	0.09933	0.13974	Exp	M9
0.313036	713.019	0.2393	0.10553	0.13377	Exp	M11
0.313769	689.506	0.23932	0.10773	0.13159	Ctl	M10
0.313025	692.57	0.23945	0.10262	0.13683	Ctl	M12
0.300077	561.94	0.239496	0.090762	0.148734	Exp	M5
0.312518	587.201	0.23964	0.09865	0.14099	Ctl	M14
0.303575	385.829	0.23977	0.09826	0.14151	Exp	M2
0.21264	598.75	0.23994	0.0967	0.14324	Exp	M11
0.212201	1105.97	0.24006	0.08604	0.15402	Ctl	M10
0.304586	657.583	0.24007	0.09297	0.1471	Exp	M11
0.313639	896.473	0.24021	0.11337	0.12684	Ctl	M16
0.315137	710.189	0.24037	0.09092	0.14945	Exp	M11
0.201922	316.127	0.240428	0.08022	0.160208	Exp	M2
0.311534	634.659	0.24091	0.09419	0.14672	Ctl	M12
0.212363	1103.31	0.24106	0.09623	0.14483	Ctl	M10
0.214616	486.916	0.24168	0.07662	0.16506	Ctl	M12
0.309701	707.536	0.24203	0.09611	0.14592	Exp	M11
0.210061	1102.8	0.2423	0.10965	0.13265	Ctl	M10
0.220412	598.507	0.24242	0.10261	0.13981	Exp	M11
0.311749	1300.01	0.24282	0.08325	0.15957	Ctl	M12
0.310958	898.99	0.2434	0.12345	0.11995	Ctl	M16
0.31037	588.828	0.2437	0.10091	0.14279	Ctl	M14
0.314905	711.936	0.24394	0.10254	0.1414	Exp	M11
0.311581	746.999	0.24399	0.09329	0.1507	Exp	M9
0.30946	633.985	0.24451	0.10565	0.13886	Ctl	M12
0.310373	726.48	0.24471	0.09886	0.14585	Ctl	M14
0.315189	690.558	0.24485	0.10713	0.13772	Ctl	M10
0.204753	317.175	0.245816	0.092996	0.15282	Exp	M2
0.314712	713.491	0.24589	0.10665	0.13924	Exp	M11
0.211082	520.507	0.24634	0.07416	0.17218	Ctl	M14
0.310884	681.167	0.24651	0.09653	0.14998	Exp	M9
0.205761	318.968	0.246918	0.057364	0.189554	Exp	M2
0.311942	709.717	0.24755	0.09983	0.14772	Exp	M11
0.210215	520.974	0.2491	0.07903	0.17007	Ctl	M14
0.308275	657.824	0.2491	0.1131	0.136	Exp	M11
0.308782	635.534	0.24948	0.09874	0.15074	Ctl	M12
0.307127	384.262	0.249772	0.099414	0.150358	Exp	M2
0.315382	746.749	0.24983	0.09771	0.15212	Exp	M9
0.311038	680.421	0.24999	0.09486	0.15513	Exp	M9
0.20054	477.752	0.25051	0.073376	0.177134	Exp	M5
0.209548	558.259	0.25063	0.09603	0.1546	Ctl	M12
0.304457	692.809	0.25086	0.08599	0.16487	Ctl	M12
0.31498	679.91	0.25096	0.08769	0.16327	Exp	M9
0.311471	711.454	0.25113	0.10117	0.14996	Exp	M11
0.312219	708.288	0.25147	0.09526	0.15621	Exp	M11
0.413707	798.476	0.25192	0.10278	0.14914	Exp	M11
0.210546	598.029	0.25224	0.08898	0.16326	Exp	M11
0.208459	493.067	0.2527	0.08739	0.16531	Ctl	M12
0.313615	710.986	0.25323	0.09645	0.15678	Exp	M11
0.205016	318.715	0.253596	0.077406	0.17619	Exp	M2
0.309982	1301.2	0.25386	0.05661	0.19725	Ctl	M12
0.310255	748.592	0.25413	0.09934	0.15479	Exp	M9
0.313356	681.673	0.25483	0.09215	0.16268	Exp	M9
0.312317	749.742	0.25505	0.09498	0.16007	Exp	M9
0.312408	748.105	0.25507	0.0864	0.16867	Exp	M9
0.202133	316.92	0.255176	0.079732	0.175444	Exp	M2
0.213351	614.423	0.25555	0.09085	0.1647	Ctl	M10
0.210433	609.412	0.25561	0.1099	0.14571	Ctl	M10
0.301301	561.415	0.255698	0.08641	0.169288	Exp	M5
0.212412	425.949	0.25609	0.08316	0.17293	Ctl	M14
0.208449	486.382	0.25667	0.09961	0.15706	Ctl	M12
0.205634	319.215	0.257188	0.078262	0.178926	Exp	M2
0.211687	1107.04	0.25774	0.10097	0.15677	Exp	M11
0.316391	680.91	0.25785	0.10129	0.15656	Exp	M9
0.210216	1106.47	0.25796	0.08626	0.1717	Exp	M11
0.203079	318.456	0.258106	0.087432	0.170674	Exp	M2
0.209611	563.689	0.25827	0.08469	0.17358	Ctl	M12
0.311847	726.222	0.25856	0.09515	0.16341	Ctl	M14
0.211149	1109.25	0.25897	0.08792	0.17105	Ctl	M10
0.205476	318.197	0.259052	0.059812	0.19924	Exp	M2
0.316048	681.414	0.25916	0.09528	0.16388	Exp	M9
0.31238	680.161	0.25929	0.10025	0.15904	Exp	M9
0.210438	538.796	0.25931	0.07896	0.18035	Ctl	M10
0.300285	563.574	0.259542	0.116162	0.14338	Exp	M5
0.211134	520.247	0.26022	0.07508	0.18514	Ctl	M14
0.212401	487.396	0.26029	0.07332	0.18697	Ctl	M12
0.312693	896.714	0.2604	0.11822	0.14218	Ctl	M16
0.211381	521.533	0.26068	0.10314	0.15754	Exp	M11
0.199249	480.573	0.260742	0.10618	0.154562	Exp	M5
0.211741	613.88	0.2608	0.10091	0.15989	Ctl	M10
0.215511	1105.71	0.26082	0.09815	0.16267	Ctl	M10
0.210673	524.063	0.26152	0.10088	0.16064	Exp	M11
0.20394	475.666	0.261806	0.11136	0.150446	Exp	M5
0.114007	426.007	0.26185	0.08924	0.17261	Ctl	M12
0.211537	519.76	0.26191	0.07673	0.18518	Ctl	M14
0.310978	899.233	0.26195	0.12167	0.14028	Ctl	M16
0.312546	747.524	0.26205	0.08414	0.17791	Exp	M9
0.313361	688.873	0.26247	0.12001	0.14246	Ctl	M10
0.209551	492.804	0.26309	0.09537	0.16772	Ctl	M12
0.310106	749.997	0.26316	0.0971	0.16606	Exp	M9
0.11189	352.445	0.26322	0.11496	0.14826	Exp	M11
0.21009	610.214	0.26367	0.09843	0.16524	Ctl	M10
0.212824	1246.94	0.26384	0.12457	0.13927	Ctl	M12
0.409188	857.504	0.2647	0.08704	0.17766	Ctl	M12
0.209522	1107.31	0.26475	0.12721	0.13754	Ctl	M10
0.209158	609.949	0.2649	0.12642	0.13848	Ctl	M10
0.209457	612.763	0.26526	0.11553	0.14973	Ctl	M10
0.215801	524.909	0.2653	0.10941	0.15589	Exp	M11
0.216044	537.076	0.26535	0.14275	0.1226	Ctl	M10
0.210383	608.847	0.26537	0.10606	0.15931	Ctl	M10
0.209925	612.497	0.26589	0.12695	0.13894	Ctl	M10
0.208374	1103.05	0.26837	0.07134	0.19703	Ctl	M10
0.214333	521.917	0.26842	0.06541	0.20301	Ctl	M14
0.302771	564.697	0.26878	0.096116	0.172664	Exp	M5
0.21664	523.794	0.26917	0.11139	0.15778	Exp	M11
0.202093	481.408	0.269334	0.100646	0.168688	Exp	M5
0.211448	613.029	0.2694	0.13252	0.13688	Ctl	M10
0.208706	489.272	0.26952	0.08518	0.18434	Ctl	M12
0.300444	561.67	0.269528	0.100728	0.1688	Exp	M5
0.211736	1105.44	0.26965	0.09593	0.17372	Ctl	M10
0.313669	750.26	0.27031	0.1005	0.16981	Exp	M9
0.215916	611.94	0.27039	0.14163	0.12876	Ctl	M10
0.21063	491.047	0.27041	0.08787	0.18254	Ctl	M12
0.207523	610.796	0.27048	0.09473	0.17575	Ctl	M10
0.206019	317.71	0.270622	0.081648	0.188974	Exp	M2
0.212185	1103.86	0.27157	0.103	0.16857	Ctl	M10
0.301772	562.179	0.272164	0.09532	0.176844	Exp	M5
0.210057	487.881	0.27234	0.07546	0.19688	Ctl	M12
0.213049	803.747	0.27263	0.1149	0.15773	Ctl	M16
0.102174	258.235	0.27277	0.128064	0.144706	Exp	M2
0.303097	564.424	0.273124	0.108012	0.165112	Exp	M5
0.209364	608.574	0.2732	0.10714	0.16606	Ctl	M10
0.209934	525.174	0.27486	0.10502	0.16984	Exp	M11
0.312018	963.625	0.27505	0.12698	0.14807	Ctl	M16
0.314964	899.714	0.27514	0.13225	0.14289	Ctl	M16
0.21007	426.206	0.27519	0.09499	0.1802	Ctl	M14
0.210561	426.789	0.27586	0.0916	0.18426	Ctl	M14
0.309305	710.429	0.27657	0.0885	0.18807	Exp	M11
0.212357	429.252	0.27676	0.08568	0.19108	Ctl	M14
0.210232	486.639	0.27725	0.08468	0.19257	Ctl	M12
0.213046	1107.57	0.27731	0.09056	0.18675	Ctl	M10
0.216461	599.509	0.27777	0.11079	0.16698	Exp	M11
0.21131	611.662	0.2781	0.11229	0.16581	Ctl	M10
0.111562	353.865	0.27812	0.06807	0.21005	Ctl	M12
0.213591	489.832	0.27848	0.07842	0.20006	Ctl	M12
0.301085	562.754	0.278528	0.121286	0.157242	Exp	M5
0.210075	613.298	0.2786	0.1355	0.1431	Ctl	M10
0.210073	1106.21	0.27892	0.13747	0.14145	Ctl	M10
0.307099	586.541	0.27927	0.09337	0.1859	Ctl	M14
0.313906	710.706	0.27985	0.09505	0.1848	Exp	M11
0.203229	315.338	0.27992	0.074196	0.205724	Exp	M2
0.208999	561.9	0.28001	0.09218	0.18783	Ctl	M12
0.211162	1107.85	0.28026	0.0988	0.18146	Ctl	M10
0.204519	315.847	0.280568	0.088702	0.191866	Exp	M2
0.308963	896.974	0.28098	0.11787	0.16311	Ctl	M16
0.312103	747.243	0.28145	0.11096	0.17049	Exp	M9
0.208178	609.667	0.28153	0.10082	0.18071	Ctl	M10
0.207383	1104.92	0.28158	0.11646	0.16512	Ctl	M10
0.309998	897.59	0.28171	0.15528	0.12643	Ctl	M16
0.210823	614.141	0.282	0.1026	0.1794	Ctl	M10
0.212216	562.18	0.28209	0.10496	0.17713	Ctl	M12
0.31121	691.136	0.28241	0.15231	0.1301	Ctl	M12
0.100878	361.291	0.283494	0.09522	0.188274	Exp	M5
0.211415	488.685	0.28355	0.09109	0.19246	Ctl	M12
0.211269	427.065	0.28356	0.09407	0.18949	Ctl	M14
0.20968	561.306	0.28454	0.10916	0.17538	Ctl	M12
0.209905	804.019	0.28518	0.12379	0.16139	Ctl	M16
0.211352	522.717	0.28519	0.11383	0.17136	Exp	M11
0.297549	656.899	0.28602	0.10735	0.17867	Exp	M11
0.211653	492.517	0.28608	0.10056	0.18552	Ctl	M12
0.212744	558.82	0.28621	0.10112	0.18509	Ctl	M12
0.199883	480.834	0.28628	0.104374	0.181906	Exp	M5
0.212769	524.324	0.28668	0.11885	0.16783	Exp	M11
0.214616	597.141	0.28691	0.10514	0.18177	Exp	M11
0.182289	194.866	0.28734	0.08994	0.1974	Exp	M2
0.209256	612.21	0.28738	0.11006	0.17732	Ctl	M10
0.201172	481.12	0.287878	0.097452	0.190426	Exp	M5
0.207798	1104.63	0.28798	0.14089	0.14709	Ctl	M10
0.210524	425.661	0.28824	0.09189	0.19635	Ctl	M14
0.21337	1107.02	0.28837	0.09699	0.19138	Ctl	M10
0.210664	317.421	0.288518	0.090518	0.198	Exp	M2
0.209032	1246.44	0.28866	0.09725	0.19141	Ctl	M12
0.296334	563.833	0.288876	0.099254	0.189622	Exp	M5
0.211297	491.616	0.28968	0.10947	0.18021	Ctl	M12
0.213028	493.848	0.28969	0.09545	0.19424	Ctl	M12
0.208055	489.542	0.28975	0.11066	0.17909	Ctl	M12
0.21479	599.22	0.28989	0.09875	0.19114	Exp	M11
0.209822	522.132	0.28995	0.10896	0.18099	Exp	M11
0.314195	746.459	0.29017	0.11778	0.17239	Exp	M9
0.210331	611.066	0.29084	0.11986	0.17098	Ctl	M10
0.213906	563.089	0.2911	0.11013	0.18097	Ctl	M12
0.100534	255.944	0.291602	0.106524	0.185078	Exp	M2
0.210561	743.715	0.29161	0.1273	0.16431	Ctl	M16
0.210953	494.138	0.29221	0.10815	0.18406	Ctl	M12
0.212539	1108.95	0.2928	0.11703	0.17577	Ctl	M10
0.211514	559.106	0.29392	0.09945	0.19447	Ctl	M12
0.210708	564.545	0.29399	0.10614	0.18785	Ctl	M12
0.108026	293.119	0.29403	0.0953	0.19873	Ctl	M14
0.213718	522.422	0.29443	0.10969	0.18474	Exp	M11
0.211032	841.238	0.29447	0.12203	0.17244	Exp	M9
0.203436	607.679	0.2945	0.11514	0.17936	Ctl	M10
0.213906	427.725	0.29462	0.11293	0.18169	Ctl	M14
0.203067	607.973	0.29466	0.1196	0.17506	Ctl	M10
0.214424	743.062	0.29467	0.12495	0.16972	Ctl	M16
0.212005	560.404	0.29498	0.09355	0.20143	Ctl	M12
0.213187	428.957	0.29501	0.09463	0.20038	Ctl	M14
0.206622	493.319	0.2957	0.11601	0.17969	Ctl	M12
0.210127	1104.13	0.29576	0.12813	0.16763	Ctl	M10
0.209113	562.462	0.29588	0.12465	0.17123	Ctl	M12
0.210987	840.62	0.29681	0.10539	0.19142	Exp	M9
0.200112	480.276	0.296926	0.117492	0.179434	Exp	M5
0.212449	466.311	0.2972	0.08941	0.20779	Exp	M9
0.207685	564.247	0.29731	0.09233	0.20498	Ctl	M12
0.216005	524.611	0.29783	0.11503	0.1828	Exp	M11
0.211091	563.296	0.29909	0.09915	0.19994	Exp	M9
0.208489	491.317	0.29922	0.09858	0.20064	Ctl	M12
0.213479	609.112	0.29939	0.08823	0.21116	Ctl	M10
0.207442	557.116	0.29963	0.10554	0.19409	Ctl	M12
0.2079	563.948	0.29982	0.09634	0.20348	Ctl	M12
0.208794	559.4	0.30066	0.11925	0.18141	Ctl	M12
0.298359	564.122	0.30171	0.137692	0.164018	Exp	M5
0.211818	490.744	0.30228	0.11684	0.18544	Ctl	M12
0.21447	538.493	0.30246	0.13078	0.17168	Ctl	M10
0.0993177	361.574	0.302732	0.105048	0.197684	Exp	M5
0.297789	562.451	0.30299	0.106314	0.196676	Exp	M5
0.2093	560.699	0.30306	0.10351	0.19955	Ctl	M12
0.212756	802.741	0.30314	0.11384	0.1893	Ctl	M16
0.109069	456.197	0.3032	0.07212	0.23108	Exp	M11
0.211193	804.305	0.30342	0.12179	0.18163	Ctl	M16
0.212186	613.577	0.30397	0.08552	0.21845	Ctl	M10
0.214837	488.968	0.30442	0.07729	0.22713	Ctl	M12
0.211549	611.357	0.30448	0.10945	0.19503	Ctl	M10
0.215312	561.002	0.30473	0.15778	0.14695	Ctl	M12
0.213983	839.609	0.30479	0.09357	0.21122	Exp	M9
0.214018	425.356	0.30485	0.11965	0.1852	Ctl	M14
0.210403	1103.56	0.30513	0.09692	0.20821	Ctl	M10
0.209763	492.212	0.30525	0.12033	0.18492	Ctl	M12
0.310567	963.9	0.30587	0.13358	0.17229	Ctl	M16
0.210745	1036.55	0.30594	0.14104	0.1649	Ctl	M16
0.206102	608.268	0.30613	0.12306	0.18307	Ctl	M10
0.210283	491.906	0.30619	0.12058	0.18561	Ctl	M12
0.213418	467.961	0.30666	0.09738	0.20928	Exp	M9
0.212858	1105.96	0.30707	0.08142	0.22565	Exp	M11
0.213665	1035.92	0.30708	0.14308	0.164	Ctl	M16
0.209628	490.436	0.30854	0.11376	0.19478	Ctl	M12
0.206818	426.481	0.30876	0.1214	0.18736	Ctl	M14
0.181383	195.487	0.308818	0.11123	0.197588	Exp	M2
0.206288	563.38	0.30884	0.1241	0.18474	Ctl	M12
0.210316	561.591	0.30943	0.12273	0.1867	Ctl	M12
0.212381	520.878	0.30993	0.10748	0.20245	Exp	M11
0.208592	558.509	0.31016	0.12012	0.19004	Ctl	M12
0.108102	348.213	0.31098	0.07727	0.23371	Ctl	M12
0.217861	839.914	0.31159	0.13775	0.17384	Exp	M9
0.18795	196.471	0.311996	0.094064	0.217932	Exp	M2
0.209603	488.371	0.31362	0.09078	0.22284	Ctl	M12
0.214502	1106.73	0.314	0.10973	0.20427	Exp	M11
0.311913	707.973	0.31501	0.09701	0.218	Exp	M11
0.206651	557.628	0.31513	0.12106	0.19407	Ctl	M12
0.211987	1106.49	0.31524	0.09828	0.21696	Ctl	M10
0.211561	557.943	0.31578	0.11988	0.1959	Ctl	M12
0.210568	1108.13	0.31716	0.10382	0.21334	Ctl	M10
0.212677	316.603	0.31738	0.09636	0.22102	Exp	M2
0.112639	354.143	0.31771	0.06418	0.25353	Ctl	M12
0.109526	346.074	0.31773	0.11829	0.19944	Ctl	M14
0.208617	534.947	0.31775	0.15356	0.16419	Ctl	M10
0.211842	801.608	0.31778	0.13197	0.18581	Ctl	M16
0.20898	741.016	0.31781	0.11771	0.2001	Ctl	M16
0.216233	523.002	0.31792	0.12389	0.19403	Exp	M11
0.115582	346.392	0.31815	0.13872	0.17943	Ctl	M14
0.209015	610.477	0.31822	0.14525	0.17297	Ctl	M10
0.210843	428.02	0.31823	0.08513	0.2331	Ctl	M14
0.312212	747.786	0.31887	0.11109	0.20778	Exp	M9
0.21214	467.64	0.3209	0.12303	0.19787	Exp	M9
0.21686	840.917	0.32137	0.10095	0.22042	Exp	M9
0.212234	466.948	0.32197	0.10748	0.21449	Exp	M9
0.212708	536.753	0.32313	0.12373	0.1994	Ctl	M10
0.107915	426.63	0.32367	0.10752	0.21615	Ctl	M12
0.212663	744.006	0.32505	0.12785	0.1972	Ctl	M16
0.213203	490.11	0.32564	0.09786	0.22778	Ctl	M12
0.217144	563.938	0.32576	0.1357	0.19006	Exp	M9
0.208573	1036.22	0.32648	0.13747	0.18901	Ctl	M16
0.101851	255.617	0.326818	0.10566	0.221158	Exp	M2
0.30799	724.437	0.32708	0.1361	0.19098	Ctl	M14
0.210625	742.407	0.3278	0.11549	0.21231	Ctl	M16
0.210931	742.735	0.32794	0.13053	0.19741	Ctl	M16
0.214823	1247.21	0.32864	0.08747	0.24117	Ctl	M12
0.209548	559.7	0.331	0.13687	0.19413	Ctl	M12
0.213222	562.758	0.33107	0.11656	0.21451	Ctl	M12
0.212231	413.129	0.33184	0.1014	0.23044	Exp	M9
0.211647	535.265	0.33197	0.13016	0.20181	Ctl	M10
0.188021	195.796	0.332	0.092164	0.239836	Exp	M2
0.215612	1246.1	0.33303	0.09762	0.23541	Ctl	M12
0.190096	195.154	0.33309	0.1124	0.22069	Exp	M2
0.21397	412.796	0.33352	0.11174	0.22178	Exp	M9
0.207131	532.896	0.33406	0.16333	0.17073	Ctl	M10
0.310868	897.255	0.33462	0.1308	0.20382	Ctl	M16
0.210762	741.334	0.33485	0.14363	0.19122	Ctl	M16
0.198717	479.818	0.33529	0.10343	0.23186	Exp	M5
0.112128	346.71	0.33617	0.12211	0.21406	Ctl	M14
0.187449	194.053	0.336536	0.095554	0.240982	Exp	M2
0.108206	352.708	0.3372	0.12785	0.20935	Exp	M11
0.211836	562.605	0.33747	0.11979	0.21768	Exp	M9
0.215825	521.794	0.33858	0.11481	0.22377	Exp	M11
0.178944	193.714	0.33866	0.106698	0.231962	Exp	M2
0.200093	475.928	0.339018	0.11677	0.222248	Exp	M5
0.111383	429.688	0.33957	0.05728	0.28229	Ctl	M12
0.211544	466.608	0.34009	0.10518	0.23491	Exp	M9
0.110023	293.413	0.34066	0.12314	0.21752	Ctl	M14
0.112062	349.902	0.34107	0.07995	0.26112	Ctl	M12
0.215553	414.191	0.34172	0.11905	0.22267	Exp	M9
0.213109	803.405	0.34174	0.14194	0.1998	Ctl	M16
0.216901	564.965	0.34195	0.10565	0.2363	Exp	M9
0.111101	457.323	0.34199	0.08429	0.2577	Exp	M11
0.214133	1081.64	0.34206	0.14423	0.19783	Ctl	M16
0.113303	291.688	0.34228	0.09741	0.24487	Ctl	M14
0.202191	476.659	0.342596	0.123024	0.219572	Exp	M5
0.204007	464.843	0.34266	0.11258	0.23008	Exp	M9
0.212055	563.595	0.34285	0.11785	0.225	Exp	M9
0.184301	196.128	0.343226	0.100496	0.24273	Exp	M2
0.096641	361.877	0.344608	0.09596	0.248648	Exp	M5
0.205261	532	0.345	0.19379	0.15121	Ctl	M10
0.209187	413.846	0.34515	0.10675	0.2384	Exp	M9
0.213775	521.188	0.34533	0.14408	0.20125	Exp	M11
0.207074	534.372	0.34566	0.1338	0.21186	Ctl	M10
0.194943	479.126	0.345726	0.11267	0.233056	Exp	M5
0.197572	479.471	0.346364	0.136954	0.20941	Exp	M5
0.208436	537.93	0.34786	0.14628	0.20158	Ctl	M10
0.21226	564.615	0.34986	0.12051	0.22935	Exp	M9
0.108592	353.036	0.35059	0.07535	0.27524	Ctl	M12
0.213345	564.264	0.35079	0.14142	0.20937	Exp	M9
0.190412	464.121	0.35131	0.10482	0.24649	Exp	M9
0.207495	562.943	0.35359	0.11255	0.24104	Exp	M9
0.210545	1245.75	0.35425	0.10201	0.25224	Ctl	M12
0.111326	428.504	0.35441	0.08532	0.26909	Ctl	M12
0.195201	478.003	0.35455	0.129608	0.224942	Exp	M5
0.204351	478.357	0.356028	0.138796	0.217232	Exp	M5
0.210365	804.608	0.35606	0.14967	0.20639	Ctl	M16
0.113696	427.399	0.35607	0.10233	0.25374	Ctl	M12
0.209442	465.575	0.35631	0.09654	0.25977	Exp	M9
0.212	743.357	0.35768	0.15119	0.20649	Ctl	M16
0.114324	428.146	0.35833	0.08654	0.27179	Ctl	M12
0.215915	414.532	0.35971	0.11846	0.24125	Exp	M9
0.179971	196.783	0.359834	0.107312	0.252522	Exp	M2
0.207459	532.345	0.35993	0.10085	0.25908	Ctl	M10
0.200955	477.392	0.360566	0.114384	0.246182	Exp	M5
0.306702	692.209	0.36081	0.06981	0.291	Ctl	M12
0.209002	803.044	0.36124	0.13569	0.22555	Ctl	M16
0.110388	341.815	0.36151	0.18461	0.1769	Ctl	M14
0.110461	426.269	0.3618	0.11783	0.24397	Ctl	M12
0.21034	536.187	0.36347	0.13265	0.23082	Ctl	M10
0.211515	429.528	0.36398	0.08885	0.27513	Ctl	M14
0.187964	193.35	0.363996	0.102482	0.261514	Exp	M2
0.11093	349.065	0.36456	0.10423	0.26033	Ctl	M14
0.21156	1082.39	0.36582	0.15701	0.20881	Ctl	M16
0.109751	350.705	0.36731	0.08659	0.28072	Ctl	M12
0.208881	741.669	0.36776	0.14115	0.22661	Ctl	M16
0.212327	535.597	0.36813	0.10461	0.26352	Ctl	M10
0.21164	467.27	0.36972	0.09736	0.27236	Exp	M9
0.209947	742.037	0.36989	0.13141	0.23848	Ctl	M16
0.201226	464.472	0.37086	0.10885	0.26201	Exp	M9
0.110067	294.137	0.37117	0.06481	0.30636	Ctl	M14
0.112076	401.544	0.37219	0.07646	0.29573	Ctl	M10
0.206622	560.031	0.37224	0.15873	0.21351	Ctl	M12
0.112517	456.5	0.37395	0.0679	0.30605	Exp	M11
0.211332	597.428	0.37449	0.13425	0.24024	Exp	M11
0.2121	427.349	0.37635	0.07212	0.30423	Ctl	M14
0.211874	414.892	0.37763	0.10053	0.2771	Exp	M9
0.209935	465.931	0.37988	0.12137	0.25851	Exp	M9
0.112305	465.723	0.38033	0.13239	0.24794	Ctl	M10
0.111282	463.315	0.38299	0.12517	0.25782	Ctl	M10
0.112044	429.305	0.38307	0.11394	0.26913	Ctl	M12
0.109474	293.754	0.38362	0.12009	0.26353	Ctl	M14
0.211841	413.461	0.38428	0.11348	0.2708	Exp	M9
0.213834	565.306	0.38453	0.12585	0.25868	Exp	M9
0.114578	461.352	0.38643	0.09599	0.29044	Ctl	M10
0.207122	465.186	0.38888	0.12895	0.25993	Exp	M9
0.110395	353.623	0.38889	0.13037	0.25852	Exp	M11
0.212292	802.351	0.38979	0.17055	0.21924	Ctl	M16
0.201228	477.002	0.389846	0.133542	0.256304	Exp	M5
0.110892	342.176	0.39041	0.14858	0.24183	Ctl	M14
0.109471	454.088	0.39043	0.11016	0.28027	Exp	M11
0.11042	427.755	0.39093	0.09216	0.29877	Ctl	M12
0.110775	454.893	0.39177	0.08719	0.30458	Exp	M11
0.209869	533.42	0.39188	0.10912	0.28276	Ctl	M10
0.202783	476.267	0.39235	0.132638	0.259712	Exp	M5
0.210978	840.226	0.39429	0.13125	0.26304	Exp	M9
0.109581	355.11	0.39528	0.10714	0.28814	Ctl	M12
0.101579	364.999	0.398556	0.10309	0.295466	Exp	M5
0.117059	594.926	0.39912	0.18295	0.21617	Ctl	M16
0.108205	352.045	0.40031	0.14603	0.25428	Exp	M11
0.109943	460.952	0.40063	0.10421	0.29642	Ctl	M10
0.112134	343.153	0.4016	0.14163	0.25997	Ctl	M14
0.110543	351.073	0.40649	0.10636	0.30013	Ctl	M12
0.199049	478.713	0.41206	0.125684	0.286376	Exp	M5
0.207432	1081.98	0.41346	0.17626	0.2372	Ctl	M16
0.109505	349.487	0.4145	0.11143	0.30307	Ctl	M12
0.114684	454.479	0.41464	0.09408	0.32056	Exp	M11
0.110725	463.698	0.41652	0.10926	0.30726	Ctl	M10
0.11088	351.936	0.41996	0.08532	0.33464	Ctl	M12
0.103391	256.235	0.420398	0.114734	0.305664	Exp	M2
0.105655	347.116	0.42114	0.10995	0.31119	Exp	M11
0.110167	455.285	0.42357	0.07809	0.34548	Exp	M11
0.212819	801.926	0.42517	0.16755	0.25762	Ctl	M16
0.115732	349.056	0.43079	0.11287	0.31792	Ctl	M12
0.101158	365.849	0.431344	0.101656	0.329688	Exp	M5
0.108954	348.622	0.44216	0.14716	0.295	Ctl	M14
0.111086	664.795	0.44402	0.09215	0.35187	Ctl	M16
0.107728	426.954	0.44469	0.0808	0.36389	Ctl	M12
0.110497	347.558	0.44498	0.13339	0.31159	Ctl	M12
0.109864	352.59	0.4455	0.08542	0.36008	Ctl	M12
0.10656	428.859	0.44616	0.11892	0.32724	Ctl	M12
0.108876	456.874	0.44865	0.0776	0.37105	Exp	M11
0.11091	399.419	0.44868	0.13241	0.31627	Ctl	M10
0.102819	365.398	0.451736	0.129242	0.322494	Exp	M5
0.11133	347.538	0.45194	0.11118	0.34076	Exp	M11
0.109627	462.296	0.45217	0.11533	0.33684	Ctl	M10
0.211052	1081.18	0.45317	0.19294	0.26023	Ctl	M16
0.105566	664.339	0.45619	0.12986	0.32633	Ctl	M16
0.113047	351.479	0.45694	0.11537	0.34157	Ctl	M12
0.0956088	301.368	0.460566	0.094286	0.36628	Exp	M5
0.208178	1036.86	0.46071	0.16322	0.29749	Ctl	M16
0.113737	350.243	0.4626	0.11012	0.35248	Ctl	M12
0.10779	464.114	0.46312	0.15756	0.30556	Ctl	M10
0.113821	292.031	0.46693	0.09694	0.36999	Ctl	M14
0.108106	665.239	0.46802	0.13263	0.33539	Ctl	M16
0.114973	321.436	0.47232	0.15655	0.31577	Exp	M9
0.210304	523.32	0.47387	0.11973	0.35414	Exp	M11
0.109755	294.508	0.47702	0.08719	0.38983	Ctl	M14
0.184716	194.389	0.477244	0.171586	0.305658	Exp	M2
0.112553	347.99	0.4777	0.17025	0.30745	Exp	M11
0.107739	353.386	0.47832	0.07896	0.39936	Ctl	M12
0.110878	347.554	0.47874	0.13827	0.34047	Ctl	M14
0.102965	464.577	0.47964	0.1467	0.33294	Ctl	M10
0.108362	316.814	0.48	0.084	0.396	Exp	M9
0.111537	466.103	0.48052	0.1338	0.34672	Ctl	M10
0.107052	348.467	0.48642	0.11454	0.37188	Exp	M11
0.107149	455.709	0.48807	0.11482	0.37325	Exp	M11
0.109445	317.894	0.4958	0.09992	0.39588	Exp	M9
0.105108	300.352	0.503192	0.092178	0.411014	Exp	M5
0.109107	666.284	0.50417	0.15529	0.34888	Ctl	M16
0.109276	397.295	0.50509	0.20218	0.30291	Ctl	M10
0.0990056	362.74	0.50624	0.101612	0.404628	Exp	M5
0.111733	347.046	0.5077	0.19378	0.31392	Ctl	M14
0.101643	366.815	0.511276	0.106696	0.40458	Exp	M5
0.112159	348.954	0.51164	0.16381	0.34783	Exp	M11
0.113145	398.35	0.51181	0.12925	0.38256	Ctl	M10
0.103568	300.855	0.512972	0.120696	0.392276	Exp	M5
0.100985	363.853	0.515838	0.126818	0.38902	Exp	M5
0.111221	424.894	0.51732	0.1256	0.39172	Ctl	M12
0.11234	597.797	0.51835	0.16784	0.35051	Ctl	M16
0.0982637	362.222	0.51842	0.147342	0.371078	Exp	M5
0.108188	349.465	0.5207	0.11597	0.40473	Exp	M11
0.107182	318.934	0.52099	0.11038	0.41061	Exp	M9
0.109877	344.103	0.52149	0.12274	0.39875	Ctl	M14
0.109671	349.986	0.52257	0.1339	0.38867	Exp	M11
0.109435	348.524	0.53213	0.14085	0.39128	Ctl	M12
0.11325	399.868	0.53232	0.22186	0.31046	Ctl	M10
0.10169	366.281	0.534178	0.141454	0.392724	Exp	M5
0.110219	319.455	0.53566	0.14701	0.38865	Exp	M9
0.110437	667.409	0.54217	0.16392	0.37825	Ctl	M16
0.108322	318.39	0.544	0.13725	0.40675	Exp	M9
0.109777	400.4	0.54476	0.18005	0.36471	Ctl	M10
0.10952	343.555	0.54861	0.19323	0.35538	Ctl	M14
0.113111	397.8	0.54968	0.16876	0.38092	Ctl	M10
0.11105	461.739	0.5573	0.20114	0.35616	Ctl	M10
0.111155	321.908	0.55742	0.11019	0.44723	Exp	M9
0.106142	398.862	0.55748	0.15184	0.40564	Ctl	M10
0.121739	354.012	0.55841	0.1455	0.41291	Exp	M11
0.0991241	299.786	0.56555	0.163646	0.401904	Exp	M5
0.113154	462.748	0.56624	0.14263	0.42361	Ctl	M10
0.111744	596.625	0.57147	0.19727	0.3742	Ctl	M16
0.111171	349.429	0.57602	0.22845	0.34757	Ctl	M14
0.109222	665.707	0.57695	0.17712	0.39983	Ctl	M16
0.111919	353.046	0.57732	0.18667	0.39065	Exp	M11
0.11257	596.041	0.58373	0.25631	0.32742	Ctl	M16
0.112555	342.567	0.58608	0.15821	0.42787	Ctl	M14
0.110369	348.033	0.58958	0.16087	0.42871	Ctl	M14
0.109617	598.315	0.59105	0.20052	0.39053	Ctl	M16
0.113423	457.665	0.59572	0.08749	0.50823	Exp	M11
0.109787	425.411	0.59587	0.08007	0.5158	Ctl	M12
0.114935	400.945	0.59903	0.14775	0.45128	Ctl	M10
0.109276	317.294	0.6002	0.1877	0.4125	Exp	M9
0.111607	597.196	0.60067	0.19277	0.4079	Ctl	M16
0.0982236	363.246	0.607232	0.113628	0.493604	Exp	M5
0.109545	666.788	0.62056	0.19565	0.42491	Ctl	M16
0.110092	292.498	0.6214	0.10078	0.52062	Ctl	M14
0.0980987	364.369	0.62984	0.087982	0.541858	Exp	M5
0.109358	458.26	0.63595	0.17431	0.46164	Exp	M11
0.109892	322.466	0.636	0.19589	0.44011	Exp	M9
0.109146	344.625	0.64535	0.22089	0.42446	Ctl	M14
0.11203	354.461	0.64935	0.09977	0.54958	Ctl	M12
0.110332	323.865	0.65615	0.12333	0.53282	Exp	M9
0.111559	465.057	0.66595	0.21493	0.45102	Ctl	M10
0.109778	351.374	0.67097	0.10454	0.56643	Exp	M11
0.110785	320.727	0.70913	0.14345	0.56568	Exp	M9
0.108683	595.325	0.71552	0.2699	0.44562	Ctl	M16
0.112121	319.99	0.73648	0.12997	0.60651	Exp	M9
0.109972	323.102	0.76299	0.13973	0.62326	Exp	M9
0.110633	345.27	0.80436	0.10166	0.7027	Ctl	M14
0.110493	350.509	0.86531	0.08807	0.77724	Exp	M11
