# Supplementary material for: Spinal microcircuits comprising dI3 interneurons are necessary for motor functional recovery following spinal cord transection
Source: eLife. 2016 Dec 15;5:e21715. doi: 10.7554/eLife.21715 (PMC5218533; doi:10.7554/eLife.21715)
Supplement: Figure 1—source data 5. — DOI: http://dx.doi.org/10.7554/eLife.21715.008 [file elife-21715-fig1-data5.xlsx]

## Sheet: Fig 5I
	Mean	SD	Nb Steps	Nb Animals	Mean	SD	Nb Steps	Nb Animals	Mean	SD	Nb Steps	Nb Animals	Mean	SD	Nb Steps	Nb Animals	Related to Figure 5 I
Normalized Frame	Ctl PreOp				Exp PreOp				Ctl PosOp				Exp PosOp
-100	78.5698	18.6458	347	12	83.6415	15.4887	156	6	79.2071	16.3508	44	3	58.7545	7.23719	16	3
-99	77.8323	18.4633	347	12	83.0069	15.4598	156	6	79.1208	16.3913	44	3	58.787	7.23992	16	3
-98	77.0332	18.2673	347	12	82.3104	15.4222	156	6	79.0355	16.4228	44	3	58.7869	7.2568	16	3
-97	76.1876	18.0551	347	12	81.56	15.3661	156	6	78.9519	16.4479	44	3	58.7822	7.26591	16	3
-96	75.3132	17.8188	347	12	80.7624	15.2886	156	6	78.8689	16.4694	44	3	58.7581	7.29406	16	3
-95	74.4304	17.5475	347	12	79.9247	15.1943	156	6	78.7854	16.4915	44	3	58.7373	7.31379	16	3
-94	73.5485	17.2559	347	12	79.0607	15.1066	156	6	78.7018	16.5203	44	3	58.7043	7.34221	16	3
-93	72.6756	16.9497	347	12	78.1867	15.0534	156	6	78.6112	16.557	44	3	58.6629	7.3745	16	3
-92	71.816	16.6309	347	12	77.3121	15.0377	156	6	78.5177	16.5998	44	3	58.6174	7.40207	16	3
-91	70.9713	16.307	347	12	76.4403	15.0396	156	6	78.4207	16.6428	44	3	58.5698	7.42635	16	3
-90	70.1491	15.9876	347	12	75.5784	15.0495	156	6	78.3165	16.6794	44	3	58.5425	7.42779	16	3
-89	69.3564	15.6815	347	12	74.7399	15.0736	156	6	78.2076	16.7118	44	3	58.5171	7.42601	16	3
-88	68.5992	15.3933	347	12	73.9319	15.1033	156	6	78.0973	16.7423	44	3	58.4421	7.48513	16	3
-87	67.8846	15.1246	347	12	73.1518	15.1102	156	6	77.9844	16.7687	44	3	58.3352	7.59008	16	3
-86	67.2154	14.8742	347	12	72.3976	15.0861	156	6	77.8752	16.7873	44	3	58.2459	7.66579	16	3
-85	66.5951	14.6413	347	12	71.675	15.0532	156	6	77.7779	16.7941	44	3	58.1644	7.73185	16	3
-84	66.0273	14.428	347	12	70.9888	15.0297	156	6	77.6938	16.7872	44	3	58.0703	7.84074	16	3
-83	65.5125	14.2353	347	12	70.3364	15.0119	156	6	77.6223	16.7733	44	3	57.9655	7.97627	16	3
-82	65.0516	14.0655	347	12	69.7158	14.993	156	6	77.5577	16.76	44	3	57.8402	8.13064	16	3
-81	64.647	13.914	347	12	69.1323	14.9758	156	6	77.499	16.7543	44	3	57.7091	8.29401	16	3
-80	64.2983	13.7761	347	12	68.5948	14.9654	156	6	77.4444	16.7567	44	3	57.5842	8.45577	16	3
-79	64.0034	13.6496	347	12	68.1085	14.9621	156	6	77.3904	16.765	44	3	57.4687	8.59395	16	3
-78	63.7591	13.5295	347	12	67.6749	14.9639	156	6	77.3401	16.7775	44	3	57.3601	8.70891	16	3
-77	63.5667	13.4201	347	12	67.2911	14.9648	156	6	77.296	16.7917	44	3	57.2617	8.80971	16	3
-76	63.4241	13.3249	347	12	66.9541	14.9574	156	6	77.2614	16.8068	44	3	57.1785	8.88652	16	3
-75	63.3268	13.2402	347	12	66.6596	14.9358	156	6	77.2369	16.8218	44	3	57.0956	8.94172	16	3
-74	63.2781	13.1676	347	12	66.4067	14.9008	156	6	77.2187	16.8352	44	3	56.9954	8.97702	16	3
-73	63.2729	13.1021	347	12	66.1966	14.8556	156	6	77.2044	16.8453	44	3	56.9128	8.97984	16	3
-72	63.3043	13.0382	347	12	66.0297	14.8024	156	6	77.1914	16.8495	44	3	56.8592	8.9472	16	3
-71	63.3701	12.9768	347	12	65.9057	14.743	156	6	77.1772	16.847	44	3	56.8004	8.89538	16	3
-70	63.4682	12.9185	347	12	65.8234	14.6786	156	6	77.159	16.8377	44	3	56.742	8.81912	16	3
-69	63.5964	12.863	347	12	65.7795	14.6076	156	6	77.1398	16.8221	44	3	56.6859	8.74224	16	3
-68	63.7514	12.8088	347	12	65.7701	14.526	156	6	77.13	16.799	44	3	56.6244	8.69302	16	3
-67	63.9305	12.7557	347	12	65.7893	14.4297	156	6	77.1296	16.7612	44	3	56.5513	8.65764	16	3
-66	64.1306	12.7044	347	12	65.8307	14.3182	156	6	77.1436	16.7089	44	3	56.4706	8.62982	16	3
-65	64.3464	12.6534	347	12	65.8933	14.1947	156	6	77.1677	16.6448	44	3	56.382	8.6222	16	3
-64	64.5738	12.6019	347	12	65.9817	14.0655	156	6	77.1975	16.5752	44	3	56.284	8.61876	16	3
-63	64.8121	12.5501	347	12	66.0999	13.9365	156	6	77.2318	16.5065	44	3	56.179	8.61217	16	3
-62	65.0606	12.4974	347	12	66.2477	13.8062	156	6	77.2637	16.4359	44	3	56.085	8.60138	16	3
-61	65.323	12.4443	347	12	66.422	13.6704	156	6	77.297	16.3618	44	3	55.9873	8.59647	16	3
-60	65.5984	12.39	347	12	66.6192	13.5263	156	6	77.3264	16.2768	44	3	55.879	8.59807	16	3
-59	65.8813	12.3337	347	12	66.8357	13.372	156	6	77.3463	16.178	44	3	55.747	8.62204	16	3
-58	66.1698	12.2782	347	12	67.0679	13.2095	156	6	77.3602	16.073	44	3	55.6017	8.65998	16	3
-57	66.4636	12.226	347	12	67.3103	13.0449	156	6	77.3714	15.9689	44	3	55.4431	8.68998	16	3
-56	66.7627	12.1776	347	12	67.5565	12.8786	156	6	77.378	15.8657	44	3	55.2653	8.7386	16	3
-55	67.0666	12.1301	347	12	67.8017	12.7057	156	6	77.3849	15.7648	44	3	55.1039	8.81454	16	3
-54	67.3738	12.083	347	12	68.0472	12.5252	156	6	77.3938	15.663	44	3	54.9565	8.86898	16	3
-53	67.6788	12.0348	347	12	68.297	12.3401	156	6	77.4	15.5558	44	3	54.7926	8.9121	16	3
-52	67.9815	11.9856	347	12	68.5539	12.1547	156	6	77.3996	15.44	44	3	54.6069	9.0104	16	3
-51	68.2853	11.9357	347	12	68.8208	11.9772	156	6	77.3938	15.315	44	3	54.3825	9.211	16	3
-50	68.5897	11.8845	347	12	69.0985	11.8111	156	6	77.3825	15.1797	44	3	54.1493	9.44672	16	3
-49	68.8915	11.8327	347	12	69.384	11.6488	156	6	77.369	15.0317	44	3	53.9461	9.6375	16	3
-48	69.193	11.7795	347	12	69.674	11.4822	156	6	77.356	14.8729	44	3	53.7815	9.75772	16	3
-47	69.4965	11.7257	347	12	69.9696	11.3153	156	6	77.3436	14.7085	44	3	53.6465	9.80795	16	3
-46	69.7973	11.6735	347	12	70.2714	11.1517	156	6	77.3268	14.5402	44	3	53.5423	9.79194	16	3
-45	70.0905	11.6251	347	12	70.574	10.9861	156	6	77.3039	14.3692	44	3	53.4475	9.71639	16	3
-44	70.3773	11.5863	347	12	70.8728	10.8117	156	6	77.2764	14.1913	44	3	53.3778	9.57884	16	3
-43	70.6662	11.5563	347	12	71.1685	10.6265	156	6	77.2481	14.0016	44	3	53.3275	9.43659	16	3
-42	70.9612	11.5306	347	12	71.4639	10.433	156	6	77.2247	13.7994	44	3	53.2377	9.32871	16	3
-41	71.2578	11.5058	347	12	71.7606	10.234	156	6	77.2075	13.588	44	3	53.1236	9.23469	16	3
-40	71.552	11.4789	347	12	72.059	10.0333	156	6	77.2008	13.3773	44	3	53.019	9.15009	16	3
-39	71.8429	11.4508	347	12	72.3608	9.8359	156	6	77.203	13.1732	44	3	52.9124	9.07598	16	3
-38	72.1284	11.4236	347	12	72.6666	9.64636	156	6	77.2141	12.98	44	3	52.8062	9.00423	16	3
-37	72.4079	11.3979	347	12	72.9724	9.46572	156	6	77.2353	12.8	44	3	52.6986	8.93982	16	3
-36	72.6863	11.3743	347	12	73.274	9.29327	156	6	77.2627	12.6301	44	3	52.573	8.90825	16	3
-35	72.9692	11.353	347	12	73.5698	9.1268	156	6	77.3067	12.475	44	3	52.4424	8.89804	16	3
-34	73.2529	11.3338	347	12	73.863	8.96454	156	6	77.3635	12.3295	44	3	52.3127	8.87622	16	3
-33	73.5336	11.3174	347	12	74.1568	8.80349	156	6	77.4335	12.1933	44	3	52.1991	8.86148	16	3
-32	73.8129	11.3033	347	12	74.4498	8.6398	156	6	77.5155	12.0712	44	3	52.0706	8.86774	16	3
-31	74.0962	11.2891	347	12	74.7399	8.47205	156	6	77.5979	11.9633	44	3	51.9378	8.87132	16	3
-30	74.3886	11.2731	347	12	75.0282	8.30406	156	6	77.6834	11.8749	44	3	51.8286	8.8908	16	3
-29	74.6873	11.2568	347	12	75.3196	8.1392	156	6	77.7768	11.8047	44	3	51.7135	8.92779	16	3
-28	74.9896	11.2412	347	12	75.6191	7.97744	156	6	77.8777	11.7444	44	3	51.5868	8.95911	16	3
-27	75.2973	11.2303	347	12	75.9321	7.81754	156	6	77.9854	11.6881	44	3	51.4817	8.97845	16	3
-26	75.6153	11.2208	347	12	76.2633	7.66062	156	6	78.0995	11.6376	44	3	51.3638	8.99369	16	3
-25	75.9462	11.2109	347	12	76.6142	7.50927	156	6	78.2141	11.5956	44	3	51.2519	8.99131	16	3
-24	76.2891	11.208	347	12	76.9825	7.36794	156	6	78.3247	11.5649	44	3	51.194	8.96369	16	3
-23	76.6501	11.2073	347	12	77.3638	7.23947	156	6	78.4296	11.5433	44	3	51.1498	8.91609	16	3
-22	77.0323	11.2098	347	12	77.757	7.12327	156	6	78.5325	11.5295	44	3	51.0904	8.86274	16	3
-21	77.4326	11.2189	347	12	78.167	7.01543	156	6	78.6404	11.5217	44	3	51.0492	8.81547	16	3
-20	77.8448	11.2339	347	12	78.5985	6.91016	156	6	78.7528	11.5166	44	3	51.0302	8.78062	16	3
-19	78.2615	11.2627	347	12	79.052	6.80616	156	6	78.87	11.5131	44	3	50.9711	8.75949	16	3
-18	78.6837	11.2983	347	12	79.5247	6.70736	156	6	78.9925	11.5112	44	3	50.8389	8.74314	16	3
-17	79.1183	11.3385	347	12	80.0143	6.61592	156	6	79.1189	11.512	44	3	50.5906	8.7649	16	3
-16	79.5697	11.3926	347	12	80.5201	6.53055	156	6	79.2488	11.5163	44	3	50.3099	8.88792	16	3
-15	80.0437	11.4521	347	12	81.0389	6.44946	156	6	79.3838	11.5249	44	3	50.0597	9.04888	16	3
-14	80.5389	11.5238	347	12	81.5666	6.37354	156	6	79.5229	11.5367	44	3	49.8463	9.20535	16	3
-13	81.0531	11.6052	347	12	82.1048	6.30468	156	6	79.6555	11.5457	44	3	49.6711	9.34245	16	3
-12	81.5891	11.6728	347	12	82.6557	6.24108	156	6	79.7886	11.5553	44	3	49.5673	9.40236	16	3
-11	82.1506	11.7099	347	12	83.2191	6.18086	156	6	79.9307	11.5709	44	3	49.4723	9.44511	16	3
-10	82.7364	11.7142	347	12	83.7908	6.12123	156	6	80.071	11.5892	44	3	49.3819	9.47255	16	3
-9	83.3396	11.6958	347	12	84.3632	6.06197	156	6	80.2104	11.6087	44	3	49.2855	9.50318	16	3
-8	83.9521	11.6648	347	12	84.9273	6.00691	156	6	80.3568	11.6309	44	3	49.1741	9.55754	16	3
-7	84.5705	11.6251	347	12	85.4782	5.96009	156	6	80.5175	11.6575	44	3	49.087	9.59748	16	3
-6	85.1895	11.5928	347	12	86.0176	5.92067	156	6	80.6902	11.689	44	3	49.0111	9.62562	16	3
-5	85.8039	11.5769	347	12	86.5474	5.88701	156	6	80.8678	11.723	44	3	48.903	9.65843	16	3
-4	86.4105	11.5794	347	12	87.0671	5.85965	156	6	81.0537	11.7621	44	3	48.7884	9.69746	16	3
-3	87.0055	11.6023	347	12	87.5759	5.83873	156	6	81.2492	11.8079	44	3	48.665	9.76948	16	3
-2	87.5867	11.6439	347	12	88.0748	5.82201	156	6	81.4497	11.8578	44	3	48.509	9.88883	16	3
-1	88.1494	11.7043	347	12	88.5646	5.80857	156	6	81.6568	11.9119	44	3	48.3474	10.028	16	3
0	89.5529	12.0068	763	12	90.0087	6.06279	344	6	82.3673	11.8835	93	3	48.2479	9.49686	32	3
1	90.9756	12.2137	416	12	91.4132	6.14955	188	6	83.8294	11.7564	49	3	48.246	9.30813	16	3
2	91.4879	12.3353	416	12	91.8515	6.19393	188	6	84.5697	12.0137	49	3	48.3123	9.51984	16	3
3	91.8261	12.5086	416	12	92.0587	6.37716	188	6	84.8489	12.2741	49	3	48.4331	9.77777	16	3
4	92.0003	12.7152	416	12	92.054	6.63363	188	6	85.0388	12.4275	49	3	48.5715	9.92699	16	3
5	92.0041	12.9417	416	12	91.8394	6.97457	188	6	85.1811	12.6026	49	3	48.6254	9.94788	16	3
6	91.8451	13.1748	416	12	91.4486	7.35128	188	6	85.3582	12.8156	49	3	48.6351	9.94931	16	3
7	91.5492	13.3823	416	12	90.912	7.73463	188	6	85.4311	12.9874	49	3	48.7035	9.84913	16	3
8	91.1424	13.567	416	12	90.2722	8.07081	188	6	85.5294	13.144	49	3	48.7382	9.69076	16	3
9	90.6756	13.7183	416	12	89.5918	8.36003	188	6	85.6357	13.2322	49	3	48.8025	9.5743	16	3
10	90.1469	13.8462	416	12	88.8727	8.63064	188	6	85.6598	13.3734	49	3	48.9157	9.46634	16	3
11	89.6082	13.9363	416	12	88.1431	8.8535	188	6	85.7155	13.478	49	3	48.9404	9.29962	16	3
12	89.0557	14.002	416	12	87.3975	9.05457	188	6	85.7023	13.6159	49	3	49.0319	9.13407	16	3
13	88.4818	14.0574	416	12	86.6602	9.22105	188	6	85.6963	13.7646	49	3	49.1676	9.03487	16	3
14	87.9225	14.0966	416	12	85.9365	9.35997	188	6	85.688	13.8954	49	3	49.2511	8.9275	16	3
15	87.3679	14.1284	416	12	85.233	9.47488	188	6	85.7904	13.9975	49	3	49.3218	8.79049	16	3
16	86.8198	14.1657	416	12	84.5743	9.53951	188	6	85.7703	14.1106	49	3	49.3991	8.67809	16	3
17	86.2804	14.2037	416	12	83.9374	9.59286	188	6	85.7575	14.1724	49	3	49.5052	8.57094	16	3
18	85.7594	14.2325	416	12	83.3403	9.6199	188	6	85.7499	14.2253	49	3	49.6335	8.39379	16	3
19	85.2604	14.2476	416	12	82.7741	9.62858	188	6	85.7385	14.2889	49	3	49.8002	8.2922	16	3
20	84.7735	14.242	416	12	82.2145	9.64724	188	6	85.6773	14.3011	49	3	49.9728	8.23639	16	3
21	84.2889	14.2244	416	12	81.6818	9.67023	188	6	85.6205	14.3802	49	3	50.0989	8.11395	16	3
22	83.819	14.1768	416	12	81.1819	9.68928	188	6	85.4973	14.4637	49	3	50.2736	8.0235	16	3
23	83.3696	14.1264	416	12	80.7069	9.6992	188	6	85.3953	14.5395	49	3	50.441	7.91727	16	3
24	82.9028	14.0805	416	12	80.2578	9.71379	188	6	85.2883	14.6544	49	3	50.6112	7.86795	16	3
25	82.4565	14.0334	416	12	79.8381	9.75246	188	6	85.2262	14.801	49	3	50.7561	7.82068	16	3
26	82.044	13.9856	416	12	79.4283	9.80304	188	6	85.1744	14.9413	49	3	50.9377	7.79883	16	3
27	81.6393	13.936	416	12	79.0528	9.84854	188	6	85.0962	14.9819	49	3	51.0829	7.78236	16	3
28	81.247	13.8878	416	12	78.7118	9.92519	188	6	85.0291	15.036	49	3	51.2738	7.78132	16	3
29	80.8863	13.8597	416	12	78.3702	10.0585	188	6	85.0037	15.0811	49	3	51.4675	7.70993	16	3
30	80.5465	13.8393	416	12	78.0649	10.1541	188	6	84.9314	15.1246	49	3	51.7645	7.77703	16	3
31	80.2088	13.8176	416	12	77.8202	10.2261	188	6	84.8753	15.1805	49	3	51.959	7.729	16	3
32	79.9036	13.7733	416	12	77.5778	10.3316	188	6	84.8347	15.2553	49	3	52.1175	7.63893	16	3
33	79.6046	13.7321	416	12	77.3305	10.4722	188	6	84.8	15.2024	49	3	52.2579	7.54714	16	3
34	79.3167	13.7038	416	12	77.1053	10.6093	188	6	84.6658	15.3669	49	3	52.3999	7.5839	16	3
35	79.0531	13.6752	416	12	76.8884	10.7299	188	6	84.5914	15.3891	49	3	52.4815	7.71001	16	3
36	78.7875	13.6582	416	12	76.7139	10.8583	188	6	84.4975	15.4763	49	3	52.5031	7.77417	16	3
37	78.5414	13.6497	416	12	76.5771	10.9994	188	6	84.3957	15.5937	49	3	52.4216	7.65415	16	3
38	78.3211	13.646	416	12	76.4701	11.1485	188	6	84.2609	15.6073	49	3	52.3283	7.54737	16	3
39	78.0998	13.6462	416	12	76.389	11.2934	188	6	84.1601	15.6045	49	3	52.2568	7.28081	16	3
40	77.8845	13.6525	416	12	76.3287	11.4359	188	6	84.0806	15.6725	49	3	52.2445	7.13282	16	3
41	77.6956	13.6646	416	12	76.292	11.5799	188	6	83.998	15.6881	49	3	52.151	7.11868	16	3
42	77.5137	13.6753	416	12	76.2613	11.723	188	6	83.9272	15.695	49	3	52.3128	7.62062	16	3
43	77.3311	13.691	416	12	76.2346	11.8781	188	6	83.7989	15.679	49	3	52.4639	8.01246	16	3
44	77.1503	13.7125	416	12	76.2471	12.0482	188	6	83.724	15.7188	49	3	52.242	7.26165	16	3
45	76.9815	13.7322	416	12	76.2944	12.2412	188	6	83.6135	15.7543	49	3	52.2356	6.80909	16	3
46	76.8178	13.7649	416	12	76.373	12.4544	188	6	83.5538	15.7655	49	3	52.4179	6.71579	16	3
47	76.6876	13.8055	416	12	76.4733	12.6697	188	6	83.5037	15.7799	49	3	53.0515	7.5938	16	3
48	76.5767	13.8453	416	12	76.5933	12.8898	188	6	83.3899	15.7202	49	3	53.3158	7.86039	16	3
49	76.4895	13.8831	416	12	76.7436	13.1053	188	6	83.3322	15.6994	49	3	53.3475	7.86181	16	3
50	76.4441	13.9197	416	12	76.9029	13.3231	188	6	83.2142	15.6577	49	3	53.2973	7.87336	16	3
51	76.4307	13.9633	416	12	77.0714	13.5505	188	6	83.2334	15.7089	49	3	53.4225	7.91112	16	3
52	76.3911	14.0288	416	12	77.2736	13.7845	188	6	83.0738	15.7061	49	3	53.4611	7.93615	16	3
53	76.369	14.0674	416	12	77.4776	13.9966	188	6	82.9369	15.6276	49	3	53.6024	8.05339	16	3
54	76.3442	14.0847	416	12	77.6856	14.2165	188	6	82.8531	15.6531	49	3	53.7241	7.9306	16	3
55	76.3332	14.0944	416	12	77.903	14.4325	188	6	82.7375	15.7264	49	3	53.7634	7.62682	16	3
56	76.3393	14.1158	416	12	78.1443	14.6468	188	6	82.5412	15.7266	49	3	53.7771	7.28361	16	3
57	76.354	14.1433	416	12	78.3839	14.8761	188	6	82.4033	15.7697	49	3	53.7343	6.81842	16	3
58	76.3608	14.1855	416	12	78.6031	15.0941	188	6	82.3175	15.8174	49	3	53.8142	6.80572	16	3
59	76.3769	14.2353	416	12	78.9031	15.3333	188	6	82.2202	15.8785	49	3	53.8174	6.65095	16	3
60	76.4122	14.306	416	12	79.2079	15.5487	188	6	82.0781	15.8718	49	3	53.9197	6.55986	16	3
61	76.4648	14.3903	416	12	79.5253	15.7631	188	6	82.002	15.8506	49	3	53.9762	6.57174	16	3
62	76.5003	14.4856	416	12	79.8179	15.9501	188	6	81.9444	15.9084	49	3	54.1033	6.59608	16	3
63	76.5462	14.5813	416	12	80.0929	16.1136	188	6	81.8521	15.9273	49	3	54.2273	6.55086	16	3
64	76.6208	14.6763	416	12	80.3676	16.2772	188	6	81.8031	15.9534	49	3	54.3777	6.41452	16	3
65	76.696	14.7803	416	12	80.7059	16.4568	188	6	81.719	15.9575	49	3	54.6144	6.21449	16	3
66	76.7716	14.8945	416	12	81.0186	16.6348	188	6	81.6173	15.928	49	3	54.6496	6.11997	16	3
67	76.8617	15.0154	416	12	81.3786	16.769	188	6	81.4904	15.9027	49	3	54.7359	6.03021	16	3
68	76.9709	15.1348	416	12	81.7541	16.8818	188	6	81.3813	15.9047	49	3	54.8917	5.94723	16	3
69	77.0794	15.261	416	12	82.1305	16.9988	188	6	81.2939	15.8601	49	3	55.0195	5.78615	16	3
70	77.1923	15.4119	416	12	82.4886	17.0892	188	6	81.2068	15.8319	49	3	55.1639	5.70259	16	3
71	77.3108	15.5752	416	12	82.8479	17.1499	188	6	81.1383	15.8738	49	3	55.2584	5.60797	16	3
72	77.442	15.7469	416	12	83.2049	17.2253	188	6	81.0922	15.8995	49	3	55.3814	5.51565	16	3
73	77.5938	15.9053	416	12	83.5792	17.2857	188	6	81.0126	15.8959	49	3	55.4721	5.4759	16	3
74	77.7494	16.066	416	12	83.9187	17.3282	188	6	80.9193	15.9563	49	3	55.5484	5.49332	16	3
75	77.9204	16.2293	416	12	84.2512	17.348	188	6	80.8408	15.9818	49	3	55.5816	5.47894	16	3
76	78.0964	16.4153	416	12	84.593	17.3501	188	6	80.7881	15.9176	49	3	55.6895	5.52574	16	3
77	78.2801	16.5876	416	12	84.9355	17.3719	188	6	80.6823	15.8772	49	3	55.7203	5.51633	16	3
78	78.4772	16.746	416	12	85.2989	17.3535	188	6	80.6112	15.8635	49	3	55.7415	5.50969	16	3
79	78.6758	16.9136	416	12	85.6532	17.2997	188	6	80.5485	15.8823	49	3	55.8554	5.52103	16	3
80	78.8807	17.0648	416	12	85.9696	17.2292	188	6	80.4494	15.9217	49	3	55.9754	5.58095	16	3
81	79.1119	17.2131	416	12	86.287	17.1591	188	6	80.3655	15.9748	49	3	56.0387	5.56328	16	3
82	79.3603	17.3593	416	12	86.6068	17.0958	188	6	80.2665	15.9796	49	3	56.1315	5.59175	16	3
83	79.5997	17.5076	416	12	86.9241	17.0554	188	6	80.2103	15.9519	49	3	56.2521	5.57146	16	3
84	79.8348	17.6387	416	12	87.2327	17.0297	188	6	80.1004	16.0182	49	3	56.3761	5.53197	16	3
85	80.0751	17.7795	416	12	87.5046	16.9921	188	6	80.0082	16.0181	49	3	56.4613	5.46645	16	3
86	80.3137	17.9267	416	12	87.7566	16.9047	188	6	79.9574	16.0156	49	3	56.5501	5.36934	16	3
87	80.5549	18.0898	416	12	88.0065	16.7921	188	6	79.8936	15.9755	49	3	56.6558	5.24379	16	3
88	80.7912	18.2411	416	12	88.221	16.6863	188	6	79.8694	15.9716	49	3	56.7858	5.07558	16	3
89	81.014	18.3819	416	12	88.4115	16.575	188	6	79.804	15.9911	49	3	56.9365	5.00958	16	3
90	81.2378	18.5207	416	12	88.5709	16.4511	188	6	79.7806	16.0237	49	3	57.1034	4.96902	16	3
91	81.4235	18.6676	416	12	88.6809	16.309	188	6	79.7161	16.0534	49	3	57.3124	4.96362	16	3
92	81.5808	18.7794	416	12	88.7019	16.1731	188	6	79.6398	16.0743	49	3	57.4949	4.96286	16	3
93	81.6966	18.8684	416	12	88.6808	16.0609	188	6	79.5757	16.0543	49	3	57.682	5.07727	16	3
94	81.7781	18.9414	416	12	88.6033	15.9892	188	6	79.4861	16.0267	49	3	57.8447	5.24043	16	3
95	81.8228	19.0216	416	12	88.4161	15.9055	188	6	79.438	16.0815	49	3	58.0238	5.39524	16	3
96	81.7883	19.0941	416	12	88.1142	15.819	188	6	79.3585	16.138	49	3	58.294	5.57372	16	3
97	81.6635	19.1536	416	12	87.6948	15.7397	188	6	79.322	16.2445	49	3	58.5829	5.83816	16	3
98	81.4534	19.2017	416	12	87.2016	15.686	188	6	79.1983	16.3331	49	3	58.8624	6.10594	16	3
99	81.0915	19.2399	416	12	86.5616	15.6954	188	6	79.0944	16.4213	49	3	59.1482	6.45618	16	3
100	80.5395	19.2888	416	12	85.7769	15.7306	188	6	78.9739	16.4808	49	3	59.3886	6.69815	16	3
