# Supplementary material for: Spinal microcircuits comprising dI3 interneurons are necessary for motor functional recovery following spinal cord transection
Source: eLife. 2016 Dec 15;5:e21715. doi: 10.7554/eLife.21715 (PMC5218533; doi:10.7554/eLife.21715)
Supplement: Figure 1—figure supplement 1—source data 1. — DOI: http://dx.doi.org/10.7554/eLife.21715.010 [file elife-21715-fig1-figsupp1-data1.xlsx]

## Sheet: Fig 1 Supplement 1A
	Ctl							Di3off								Related to Figure 1 Supplement 1 A
Diagonal Cpl	0.0644445	0.0765	0.0794048	0.07375	0.0775	0.068	0.0440625	0.104762	0.0569444	0.09125
Homolateral Cpl	0.416944	0.431125	0.42631	0.435	0.415	0.4465	0.450937	0.392619	0.403889	0.411875
Homologous cp	0.432222	0.426625	0.437381	0.434375	0.43375	0.438	0.454375	0.4325	0.425833	0.43875
	Adjusted P Value
**	0.01
