# Supplementary material for: Spinal microcircuits comprising dI3 interneurons are necessary for motor functional recovery following spinal cord transection
Source: eLife. 2016 Dec 15;5:e21715. doi: 10.7554/eLife.21715 (PMC5218533; doi:10.7554/eLife.21715)
Supplement: Figure 2—source data 1. — DOI: http://dx.doi.org/10.7554/eLife.21715.013 [file elife-21715-fig2-data1.xlsx]

## Sheet: Fig 2E
Ctl Stimulation T	di3off Loc T				Type	Date	DRP?	Locomotion from Sural N?	Locomotion from DR?				Related to Figure 2 E
1.66667	2.5				Control	2012-09-13		y
1.11111	2.66667					2012-09-14		y
1.2	1.66667					2012-09-19		y
1.5	1.81818					2012-09-26		y
1.33333	2					2012-09-26		n	n			Excluded, no locomotion from DR
1.5						2012-10-23		n	y
1.5						2012-10-25		y
1.5						2012-11-01		y
1.5						2012-11-16		y
1.25						2012-11-19		y
1.25						2012-12-11		y
1.75						2012-12-12		y			Control	92.8571
1.34615						2013-01-21		y			Mutant	50
						2013-01-31		y
t-Test: Two-Sample Assuming Unequal Variances						2013-03-06		y
	Ctl Stimulation T	di3off Loc T
Mean	1.44842	2.0303
Variance	0.0528636	0.146006
Observations	13	5
Hypothesized Mean Difference	0
df	5
t Stat	-3.19024
P(T<=t) two-tail	0.0242584
t Critical two-tail	2.57058				Mutant	10/10/2012 a	y	n	y
						10/10/2012 b	y	y	y
						2012-10-29	y	y
						2012-10-31	y	n	y
						2012-12-01	y	y
						2013-01-14	y	n	y
						2013-01-15	y	n	y
						28/01/2013 a	y	n
						28/01/2013 b	y	y
						2013-02-02	y	n	y
						2013-03-05	y	y	y
						2013-03-08	y	y	y
