# Supplementary material for: Spinal microcircuits comprising dI3 interneurons are necessary for motor functional recovery following spinal cord transection
Source: eLife. 2016 Dec 15;5:e21715. doi: 10.7554/eLife.21715 (PMC5218533; doi:10.7554/eLife.21715)
Supplement: Figure 2—source data 2. — DOI: http://dx.doi.org/10.7554/eLife.21715.014 [file elife-21715-fig2-data2.xlsx]

## Sheet: Fig 2F
Ctl Loc T	di3off Loc T	Ctl c wave t	di3off c wave T		Related to Figure 2 F
45.835	100.784	10.991	20.137
32.048	73.275	27.508	36.655
32.048	54.982	27.508	45.87
22.901	36.62	32.083	64.231
22.901	36.62	45.87	82.592
9.181		64.231
P value	0.0252	*
P value	0.2654	ns
