# Supplementary material for: Spinal microcircuits comprising dI3 interneurons are necessary for motor functional recovery following spinal cord transection
Source: eLife. 2016 Dec 15;5:e21715. doi: 10.7554/eLife.21715 (PMC5218533; doi:10.7554/eLife.21715)
Supplement: Figure 3—source data 1. — DOI: http://dx.doi.org/10.7554/eLife.21715.017 [file elife-21715-fig3-data1.xlsx]

## Sheet: Fig 3E
Cell	Ranking			November 25 2009 cell 1 phase of spikes	Rank index	November 25 2009 cell 2 phase of spikes	Rank index	November 25 2009 cell 3 phase of spikes	Rank index	November 25 2009 cell 4 phase of spikes	Rank index	August 24 2010 Cell 1 phase of spikes	Rank index	August 24 2010 Cell 2 phase of spikes	Rank index	August 24 2010 Cell 3 phase of spikes	Rank index	September 15 2010 Cell3 phase of spikes	Rank index	September 15 2010 Cell5 phase of spikes	Rank index	September 15 2010 Cell 6 phase of spikes	Rank index	September 15 2010 Cell 7 phase of spikes	Rank index	September 15 2010 Cell 9 phase of spikes	Rank index	September 15 2010 Cell 12 phase of spikes	Rank index	September 15 2010 Cell 13 phase of spikes	Rank index	September 16 2010 Cell 2 phase of spikes	Rank index	September 16 2010 Cell 6 phase of spikes	Rank index	September 16 2010 Cell 7 phase of spikes	Rank index	September 16 2010 Cell 8 phase of spikes	Rank index	September 16 2010 Cell 10 phase of spikes	Rank index		June 23 2011 Cell1 phase of spikes	Rank Index	June 23 2011 Cell2 phase of spikes	Rank Index	June 23 2011 Cell4 phase of spikes	Rank Index	June 23 2011 Cell5 phase of spikes
November 25 2009 cell 1	7			0.269919	7	0.680626	8	0.461373	14	0.294131	6	0.379195	13	0.531053	16	0.725357	18	0.353058	5	0.166659	15	0.86688	17	0.502672	1	0.00917814	9	0.796197	10	0.0756198	12	0.242363	11	0.81105	19	0.252307	3	0.0944965	2	0.0404972	4		0.00334293	4	0.0243582	2	0.892203	6	0.12877
November 25 2009 cell 2	8			0.29045	7	0.293583	8	0.344829	14	0.0105871	6	0.84416	13	0.942654	16	0.895866	18	0.153322	5	0.179615	15	0.80543	17	0.180713	1	0.0365874	9	0.391203	10	0.554816	12	0.765465	11	0.727675	19	0.223208	3	0.030598	2	0.107113	4		0.0738624	4	0.00454322	2	0.938656	6	0.281676
November 25 2009 cell 3	14			0.26559	7	0.450607	8	0.0474138	14	0.121429	6	0.435558	13	0.562205	16	0.595216	18	0.222406	5	0.207006	15	0.819268	17	0.978764	1	0.0937839	9	0.406411	10	0.291734	12	0.122876	11	0.821363	19	0.116499	3	0.00293583	2	0.340786	4		0.0941234	4	0.0278708	2	0.248021	6	0.0682395
November 25 2009 cell 4	6			0.454454	7	0.344176	8	0.0568809	14	0.196268	6	0.0653508	13	0.386035	16	0.875249	18	0.324566	5	0.218303	15	0.948579	17	0.368563	1	0.144431	9	0.790152	10	0.843155	12	0.23812	11	0.951923	19	0.085022	3	0.384444	2	0.393643	4		0.121981	4	0.142424	2	0.24083	6	0.0549385
August 24 2010 Cell 1	13			0.254704	7	0.936605	8	0.379637	14	0.492427	6	0.320638	13	0.658993	16	0.561917	18	0.0503787	5	0.460873	15	0.519917	17	0.0625882	1	0.165478	9	0.448889	10	0.210488	12	0.253546	11	0.876354	19	0.259015	3	0.174164	2	0.112468	4		0.131091	4	0.183319	2	0.39615	6	0.835635
August 24 2010 Cell 2	16			0.0756629	7	0.293793	8	0.318083	14	0.416988	6	0.607445	13	0.666786	16	0.642216	18	0.132598	5	0.527903	15	0.63346	17	0.0619396	1	0.259418	9	0.0458516	10	0.490379	12	0.929012	11	0.683726	19	0.182834	3	0.251698	2	0.225955	4		0.138408	4	0.312242	2	0.0464069	6	0.216021
August 24 2010 Cell 3	18			0.245537	7	0.247899	8	0.919597	14	0.163046	6	0.345485	13	0.406448	16	0.68479	18	0.106184	5	0.540185	15	0.584013	17	0.00236881	1	0.291719	9	0.180906	10	0.102488	12	0.294997	11	0.816205	19	0.223287	3	0.305161	2	0.256285	4		0.152746	4	0.0998877	2	0.279543	6	0.874632
September 15 2010 Cell 3	5			0.149361	7	0.174407	8	0.242299	14	0.147767	6	0.404581	13	0.583005	16	0.263083	18	0.118791	5	0.550507	15	0.699332	17	0.0221011	1	0.378463	9	0.268	10	0.0653521	12	0.153636	11	0.73691	19	0.225337	3	0.251531	2	0.380235	4		0.158554	4	0.129095	2	0.488515	6	0.181602
September 15 2010 Cell 5	15			0.151646	7	0.313928	8	0.463059	14	0.983097	6	0.396638	13	0.48975	16	0.728074	18	0.425275	5	0.998653	15	0.533319	17	0.118494	1	0.413131	9	0.447996	10	0.169584	12	0.463221	11	0.73054	19	0.395093	3	0.207453	2	0.108424	4		0.172731	4	0.014267	2	0.980352	6	0.113683
September 15 2010 Cell 6	17			0.127972	7	0.401111	8	0.313155	14	0.344237	6	0.0675958	13	0.423291	16	0.810697	18	0.0376564	5	0.161653	15	0.786251	17	0.0836032	1	0.44053	9	0.336869	10	0.0260422	12	0.459104	11	0.903949	19	0.0788763	3	0.132534	2	0.258071	4		0.205004	4	0.0358933	2	0.0202514	6	0.440314
September 15 2010 Cell 7	1			0.0842438	7	0.128553	8	0.258183	14	0.456327	6	0.320933	13	0.632773	16	0.711687	18	0.100704	5	0.316576	15	0.965801	17	0.129392	1	0.51189	9	0.895203	10	0.467851	12	0.641752	11	0.803934	19	0.218641	3	0.0670409	2	0.296296	4		0.222151	4	0.0962732	2	0.0945256	6	0.145085
September 15 2010 Cell 9	9			0.313411	7	0.781521	8	0.472661	14	0.143467	6	0.472429	13	0.514364	16	0.662284	18	0.471301	5	0.390121	15	0.813107	17	0.292462	1	0.00558785	9	0.165984	10	0.457215	12	0.854469	11	0.624388	19	0.429365	3	0.0788605	2	0.442276	4		0.226311	4	0.137815	2	0.928688	6	0.219402
September 15 2010 Cell 12	10			0.243644	7	0.125383	8	0.281151	14	0.144206	6	0.15949	13	0.566532	16	0.557154	18	0.20575	5	0.420247	15	0.473044	17	0.0569242	1	0.0808014	9	0.178279	10	0.21969	12	0.109125	11	0.0860471	19	0.398722	3	0.0950568	2	0.117096	4		0.254673	4	0.177755	2	0.419629	6	0.145587
September 15 2010 Cell 13	12			0.281423	7	0.0247619	8	0.321497	14	0.00595887	6	0.140723	13	0.770764	16	0.850694	18	0.449942	5	0.490067	15	0.46482	17	0.334373	1	0.124282	9	0.0880806	10	0.370816	12	0.133901	11	0.98767	19	0.172228	3	0.14152	2	0.153528	4		0.284692	4	0.790523	2	0.401306	6	0.200435
September 16 2010 Cell 2	11			0.210293	7	0.0807842	8	0.315844	14	0.355541	6	0.485816	13	0.806692	16	0.711118	18	0.00853442	5	0.556883	15	0.630747	17	0.974622	1	0.176028	9	0.464518	10	0.490597	12	0.192494	11	0.69555	19	0.992063	3	0.0963121	2	0.18875	4		0.313046	4	0.913992	2	0.311752	6	0.349928
September 16 2010 Cell 6	19			0.147385	7	0.203031	8	0.160463	14	0.0823303	6	0.097816	13	0.674459	16	0.419916	18	0.125128	5	0.367715	15	0.960026	17	0.0142443	1	0.204511	9	0.120556	10	0.0165503	12	0.21624	11	0.910927	19			0.0331321	2	0.221059	4		0.337128	4	0.0243892	2	-0.0091885	6	0.163757
September 16 2010 Cell 7	3			0.12626	7	0.509673	8	0.271173	14	0.168092	6	0.182641	13	0.225	16	0.637858	18	0.206404	5	0.576716	15	0.58788	17	0.442857	1	0.242035	9	0.304763	10	0.254952	12	0.546085	11	0.953547	19			0.223058	2	0.173811	4		0.353101	4	0.120825	2	0.780793	6	0.848117
September 16 2010 Cell 9	2			0.111113	7	0.172247	8	0.525399	14	0.213574	6	0.471942	13	0.885502	16	0.86421	18	0.514208	5	0.994514	15	0.397417	17	0.972209	1	0.0256561	9	0.838627	10	0.436379	12	0.0892734	11	0.8592	19			0.226162	2	0.241872	4		0.368198	4	0.2744	2	0.752917	6	0.242282
September 16 2010 Cell 10	4			0.130932	7	0.659448	8	0.443331	14	0.374379	6	0.230445	13	0.891541	16	0.73672	18	0.0951811	5	0.390898	15	0.423186	17	0.144809	1	0.556192	9	0.861254	10	0.951213	12	0.367233	11	0.682768	19			0.2892	2	0.0538052	4		0.418787	4	0.378022	2	0.144921	6	0.144118
				0.409011	7	0.243733	8	0.380476	14	0.362876	6	0.695007	13	0.942602	16	0.769839	18	0.102045	5	0.472012	15	0.89103	17	0.184509	1	0.319306	9	0.557192	10	0.121269	12	0.95995	11	0.763782	19			0.0572408	2	0.100048	4		0.456571	4	0.413002	2	0.224579	6	0.0254723
Data below is from dorsal removed hemicord				0.0980279	7	0.285761	8	0.260619	14	0.332143	6	0.290831	13	0.0817908	16	0.633631	18	0.18831	5	0.40424	15	0.550536	17	0.0616507	1	0.421242	9	0.107321	10	0.109228	12	0.403554	11	0.834234	19			0.302345	2	0.266621	4		0.489882	4	0.498407	2	0.419597	6	0.0211849
June 23 2011 Cell1	4			0.115253	7	0.76932	8	0.157241	14	0.172813	6	0.312855	13	0.727893	16	0.809877	18	0.0324034	5	0.436402	15	0.986169	17	0.189748	1	0.444618	9	0.616574	10	0.685126	12	0.746596	11	0.779907	19			0.0453322	2	0.0581285	4		0.0363723	4	0.0399948	2	-0.181744	6	0.0882941
June 23 2011 Cell2	2			0.17357	7	0.500388	8	0.0458726	14	0.16675	6	0.399292	13	0.759337	16	0.619726	18	0.373444	5	0.903682	15	0.872375	17	0.00295825	1	0.0959481	9	0.114414	10	0.0551875	12	0.113223	11	0.775189	19			0.0881566	2	0.101098	4		0.0477445	4	0.265368	2	0.0142913	6	0.140793
June 23 2011 Cell4	6			0.105538	7	0.401713	8	0.399466	14	0.094843	6	0.449528	13	0.144682	16	0.865549	18	0.323258	5	0.0356805	15	0.859474	17	0.325452	1	0.14079	9	0.587494	10	0.966518	12	0.421076	11	0.841259	19			0.044283	2	0.223884	4		0.0953842	4	0.352112	2	0.99109	6	0.794435
June 23 2011 Cell5	3			0.351211	7	0.164062	8	0.320558	14	0.164902	6	0.0475913	13	0.386299	16	0.511277	18	0.990093	5	0.0600952	15	0.822144	17	0.12589	1	0.16256	9	0.330714	10	0.37173	12	0.721493	11	0.6345	19			0.270921	2	0.249716	4		0.143373	4	0.182671	2	0.163654	6	0.0774403
June 23 2011 Cell6	1			0.24868	7	0.726538	8	0.405835	14	0.174757	6	0.191246	13	0.695709	16	0.586712	18	0.0920757	5	0.35402	15	0.547711	17	0.202983	1	0.310386	9	0.219226	10	0.160499	12	0.243646	11	0.809223	19			0.519623	2	0.312687	4		0.215329	4	0.210643	2	0.0369303	6	0.0414528
June 23 2011 Cell7	5			0.371378	7	0.963794	8	0.440991	14	0.138233	6	0.467135	13	0.643161	16	0.637702	18	0.00873382	5	0.373165	15	0.56679	17	0.998006	1	0.371858	9	0.216116	10	0.326539	12	0.673842	11	0.638554	19			0.237445	2	0.336244	4		0.25229	4	0.273362	2	0.0827444	6	0.534904
June 29 2011 Cell1	7			0.218493	7	0.0553136	8	0.367486	14	0.182622	6	0.254755	13	0.795739	16	0.471972	18	0.109968	5	0.979843	15	0.466862	17	0.144454	1	0.3424	9	0.433811	10	0.14981	12	0.417992	11	0.691382	19			0.0470049	2	0.390839	4		0.258004	4	0.346704	2	0.72258	6	0.549165
June 29 2011 Cell2	8			0.290322	7	0.111192	8	0.377451	14	0.155116	6	0.28801	13	0.127502	16	0.622233	18	0.328814	5	0.0145892	15	0.812935	17	0.0310045	1	0.404041	9	0.00408724	10	0.747919	12	0.047548	11	0.623797	19			0.100187	2	0.134114	4		0.338528	4	0.37046	2	0.195468	6	0.121439
				0.15585	7	0.989553	8	0.560005	14	0.301586	6	0.180226	13	0.728759	16	0.761619	18	0.176812	5	0.1067	15	0.577486	17	0.44866	1	0.19218	9	0.482716	10	0.313418	12	0.543205	11	0.720241	19			0.113155	2	0.107093	4		0.360145	4	0.843183	2	0.0490753	6	0.420129
Ranking is based upon phase of average spike (lower rank = earlier in step cycle, beginning with onset of extensor)				0.402121	7	0.47409	8	0.0236529	14	0.360187	6	0.221893	13	0.0758396	16	0.763486	18	0.296255	5	0.352729	15	0.61487	17	0.935088	1	0.204297	9	0.279829	10	0.386865	12	0.836498	11	0.167485	19			0.0914671	2	0.0158908	4		0.382999	4	0.938	2	0.303414	6	0.222745
				0.332003	7	0.356224	8	0.358191	14	0.775975	6	0.264895	13	0.564106	16	0.567829	18	0.394473	5	0.446396	15	0.0221487	17	0.0366878	1	0.225606	9	0.134613	10	0.0633392	12	0.212204	11	0.780013	19			0.456022	2	0.293972	4		0.388822	4	0.23891	2	0.45957	6	0.0851955
				0.186747	7	0.175495	8	0.324258	14	0.205225	6	0.181596	13	0.510496	16	0.78011	18	0.26288	5	0.46568	15	0.590245	17	0.085466	1	0.062776	9	0.17157	10	0.282891	12	0.400482	11	0.743167	19			0.127082	2				0.431856	4	0.26567	2	0.172855	6	0.225394
				0.0891951	7	0.217548	8	0.318523	14	0.170924	6	0.750775	13	0.67811	16	0.575656	18	0.224176	5			0.499347	17	0.408547	1	0.118051	9	0.408847	10	0.0693029	12	0.154026	11	0.879778	19			0.253657	2				0.55161	4	0.339416	2	0.419608	6	0.518718
				0.324581	7	0.970576	8	0.524428	14	0.405983	6	0.333063	13	0.948939	16	0.979173	18	0.698608	5			0.0506639	17	0.18241	1	0.147423	9	0.633064	10	0.633852	12	0.373274	11	0.906465	19			0.281077	2				0.763682	4	0.649488	2	0.0109371	6	0.946241
				0.154797	7	0.403285	8	0.805901	14	0.751366	6	0.782537	13	0.619398	16	0.883315	18	0.206331	5			0.676125	17	0.258332	1	0.181763	9	0.48013	10	0.43997	12	0.372392	11	0.825197	19			0.207713	2				0.977619	4	0.0508531	2	0.441574	6	0.257594
				0.545402	7	0.0658807	8	0.536445	14	0.2545	6	0.984338	13	0.182089	16	0.779771	18	0.222964	5			0.775077	17	0.0499553	1	0.251029	9	0.73332	10	0.439758	12	0.357577	11	0.889527	19			0.0465678	2				0.998352	4	0.423633	2	0.380002	6	0.537507
				0.991116	7	0.897948	8	0.274378	14	0.186534	6	0.294511	13	0.544525	16	0.391318	18	0.107296	5			0.914449	17	0.127918	1	0.343603	9	0.161559	10	0.477842	12	0.654812	11	0.930034	19			0.0309388	2				0.00845666	4	0.52214	2	0.433012	6	0.264771
				0.219924	7	0.481745	8	0.497037	14	0.892901	6	0.484411	13	0.71942	16	0.884239	18	0.215365	5			0.641086	17	0.114409	1	0.449684	9	0.410829	10	0.573691	12	0.142621	11	0.773807	19			0.0218244	2				0.0752643	4	0.117244	2	0.667558	6	0.391127
				0.416577	7	0.240237	8	0.422393	14	0.397615	6	0.303957	13	0.885821	16	0.792896	18	0.44993	5			0.822055	17	0.976904	1			0.0150166	10	0.476215	12	0.115076	11	0.789764	19			0.461547	2				0.122482	4	0.43415	2	0.391202	6	0.423112
				0.564612	7	0.777729	8	0.427464	14	0.911695	6	0.736243	13	0.667297	16	0.860975	18	0.217074	5			0.71166	17	0.13713	1			0.067939	10	0.460367	12	0.0756982	11	0.901384	19			0.134321	2				0.23835	4	0.87862	2	0.325414	6	0.235803
				0.241718	7	0.468735	8	0.166175	14	0.00632414	6	0.00389534	13	0.595775	16	0.613382	18	0.168847	5			0.913035	17	0.662619	1			0.387732	10	0.67878	12	0.939442	11	0.705619	19			0.0169143	2				0.336319	4	0.0297694	2	0.131634	6	0.889625
				0.0362124	7	0.184098	8	0.0738165	14	0.413461	6	0.200327	13	0.61512	16	0.847868	18	0.180322	5			0.847434	17	0.0242871	1			0.0268711	10	0.116025	12	0.368109	11	0.982625	19			0.0573016	2				0.356715	4	0.143219	2	0.162059	6	0.297522
				0.278631	7	0.989593	8	0.447855	14	0.505799	6	0.125522	13	0.609367	16	0.631426	18	0.0875737	5			0.00724243	17	0.0426357	1			0.246754	10	0.498924	12	0.397472	11	0.763673	19			0.212729	2				0.377785	4	0.243418	2	0.0914898	6	0.101317
				0.0767459	7	0.221633	8	0.384421	14	0.395098	6	-0.0171117	13	0.625	16	0.237997	18	0.197648	5			0.812918	17	0.403733	1			0.12953	10	0.0114634	12	0.199599	11	0.0574356	19			0.0011437	2				0.479381	4	0.301906	2	0.8186	6	0.26848
				0.105133	7	0.224939	8	0.180382	14	0.00425542	6	0.194325	13	0.944362	16	0.936312	18	0.505043	5			0.00107201	17	0.435444	1			0.599178	10	0.451441	12	0.675418	11	0.920617	19			0.983819	2				0.611628	4	0.429278	2	0.161536	6	0.143092
				0.275629	7	0.0558424	8	0.257872	14	0.0210345	6	0.708022	13	0.263836	16	0.702457	18	0.415837	5			0.014679	17	0.109289	1			0.247173	10	0.262489	12	0.932348	11	0.807717	19			0.0204145	2				0.667462	4	0.983951	2	0.705389	6	0.424384
				0.339599	7	0.566558	8	0.239938	14	0.287895	6	0.415521	13	0.681055	16	0.863559	18	0.186973	5			0.724191	17	0.00979667	1			0.2756	10	0.991469	12	0.272791	11	0.606405	19			0.235555	2				0.834196	4	0.0306562	2	0.263899	6	0.426651
				0.14335	7	0.198512	8	0.439125	14	0.367622	6	0.285736	13	0.886656	16	0.842665	18	0.49031	5			0.753136	17	0.278166	1			0.867933	10	0.290917	12	0.501071	11	0.718974	19			0.0955677	2				0.84681	4	0.048645	2	0.382514	6	0.407593
				0.096705	7	0.511397	8	0.434803	14	0.191448	6	0.241079	13	0.735021	16	0.634276	18	0.243882	5			0.429932	17	0.325652	1			0.296961	10	0.928184	12	0.688105	11	0.729573	19			0.292653	2				0.947365	4	0.0777746	2	0.116788	6	0.481673
[truncated: 10 more columns]
