# Supplementary material for: Spinal microcircuits comprising dI3 interneurons are necessary for motor functional recovery following spinal cord transection
Source: eLife. 2016 Dec 15;5:e21715. doi: 10.7554/eLife.21715 (PMC5218533; doi:10.7554/eLife.21715)
Supplement: Figure 3—source data 2. — DOI: http://dx.doi.org/10.7554/eLife.21715.018 [file elife-21715-fig3-data2.xlsx]

## Sheet: Fig 3F
				50 Random Spikes (just L2/L3 dI3 INs)			50 Random Spikes (just L4/L5 dI3 INs)				Rank of phase	Rank of phase
Cell	Date		Segmental Location	Phase	r value		Phase	r value
Isl1-138	2009-11-25		L5				0.22	0.73			7
Isl1-139	2009-11-25		L4				0.22	0.34			8
Isl1-140	2009-11-25		L3	0.34	0.62						14
Isl1-141	2009-11-25		L4				0.21	0.55			6
Isl1-246	2010-08-24		L5				0.28	0.44			13
Isl1-247	2010-08-24		L2/L3	0.67	0.39						16
Isl1-248	2010-08-24		L2/L3	0.71	0.63						18
Isl1-261	2010-09-15		L3	0.21	0.62						5
Isl1-263	2010-09-15		L2	0.34	0.41						15
Isl1-264	2010-09-15		L3	0.74	0.44						17
Isl1-265	2010-09-15		L2/L3	0.13	0.6						1
Isl1-267	2010-09-15		L2	0.23	0.64						9
Isl1-270	2010-09-15		L5				0.26	0.31			10
Isl1-271	2010-09-15		L2	0.27	0.3						12
Isl1-273	2010-09-16		L5				0.27	0.26			11
Isl1-277	2010-09-16		L3/L4				0.81	0.75			19
Isl1-278	2010-09-16		L2	0.21	0.75						3
Isl1-280	2010-09-16		L3	0.15	0.73						2
Isl1-281	2010-09-16		L3	0.21	0.76						4
														Related to Figure 3F
Isl1-293	2011-06-23		L3/L4				0.22	0.46				7
Isl1-294	2011-06-23		L3/L4				0.16	0.49				3
Isl1-296	2011-06-23		L3	0.18	0.32							5
Isl1-297	2011-06-23		L4				0.2	0.46				6
Isl1-298	2011-06-23		L3/L4				0.17	0.61				4
Isl1-299	2011-06-23		L4/L5				0.12	0.37				2
Isl1-300	2011-06-29		L2/L3	0.12	0.44							1
Isl1-301	2011-06-29		L2/L3	0.76	0.24							8
	Dorsal-horn removed data
