# Supplementary material for: Spinal microcircuits comprising dI3 interneurons are necessary for motor functional recovery following spinal cord transection
Source: eLife. 2016 Dec 15;5:e21715. doi: 10.7554/eLife.21715 (PMC5218533; doi:10.7554/eLife.21715)
Supplement: Figure 4—source data 1. — DOI: http://dx.doi.org/10.7554/eLife.21715.021 [file elife-21715-fig4-data1.xlsx]

## Sheet: Fig 4B
Phase	Probability of IPSC			Normalized L2 VR average			Related to Figure 4 B
0	1.8237	0.9092	7	0.183448	0.074799	7
0.02	1.5115	0.448	7	0.118998	0.049109	7
0.04	1.1141	0.4393	7	0.0912573	0.039263	7
0.06	1.2897	0.8971	7	0.0746069	0.029613	7
0.08	1.0377	0.6261	7	0.0918007	0.039183	7
0.1	1.6168	0.6351	7	0.071819	0.047908	7
0.12	1.1371	0.7753	7	0.0572203	0.036945	7
0.14	1.1337	0.7056	7	0.0371552	0.018539	7
0.16	1.3433	0.423	7	0.0637732	0.035391	7
0.18	1.4092	0.4419	7	0.0523747	0.054162	7
0.2	0.7381	0.5843	7	0.0639237	0.042119	7
0.22	1.7156	1.0054	7	0.088052	0.062779	7
0.24	1.6373	0.9103	7	0.0898682	0.024289	7
0.26	1.3651	0.5019	7	0.0626536	0.0403	7
0.28	1.6632	1.0246	7	0.0704015	0.039318	7
0.3	1.2956	0.6924	7	0.0463189	0.04255	7
0.32	2.0182	0.8947	7	0.0692399	0.045047	7
0.34	1.7776	0.7245	7	0.0552714	0.048662	7
0.36	1.8878	0.8583	7	0.0581854	0.04549	7
0.38	1.5186	0.6997	7	0.0854549	0.059026	7
0.4	1.2415	0.7283	7	0.0461561	0.036429	7
0.42	1.4759	0.8633	7	0.0945699	0.038631	7
0.44	1.1386	0.7909	7	0.105265	0.052894	7
0.46	1.7666	0.4652	7	0.122646	0.060273	7
0.48	1.6677	1.2155	7	0.12198	0.065255	7
0.5	1.4106	0.8802	7	0.152032	0.107182	7
0.52	1.9357	1	7	0.273701	0.166001	7
0.54	2.3388	0.5354	7	0.436974	0.194649	7
0.56	2.4439	1.3197	7	0.602674	0.159473	7
0.58	2.2379	1.2246	7	0.693998	0.137399	7
0.6	2.7209	0.7095	7	0.756101	0.114051	7
0.62	2.5995	1.3767	7	0.785558	0.102406	7
0.64	2.5104	0.5946	7	0.824732	0.103797	7
0.66	2.9171	1.0482	7	0.903874	0.071047	7
0.68	3.0257	0.8162	7	0.934945	0.060391	7
0.7	3.0238	0.902	7	0.908541	0.057457	7
0.72	3.0939	0.8744	7	0.938323	0.06163	7
0.74	3.4095	1.4484	7	0.975166	0.02355	7
0.76	2.703	1.0258	7	0.928258	0.046923	7
0.78	3.4979	1.7968	7	0.923369	0.060636	7
0.8	2.0072	0.8091	7	0.912342	0.053352	7
0.82	2.6023	0.8215	7	0.870821	0.049093	7
0.84	3.2854	0.9724	7	0.856128	0.060615	7
0.86	2.3309	0.7408	7	0.835058	0.068314	7
0.88	2.7993	0.9844	7	0.763003	0.095405	7
0.9	2.4914	0.7516	7	0.703327	0.129607	7
0.92	2.3085	1.2705	7	0.675154	0.15984	7
0.94	2.7045	0.7174	7	0.569582	0.210704	7
0.96	1.5648	0.5777	7	0.425445	0.211381	7
0.98	1.7132	0.8778	7	0.306867	0.188512	7
1	1.7132	0.8778	7	0.184096	0.071877	7
