# Supplementary material for: Spinal microcircuits comprising dI3 interneurons are necessary for motor functional recovery following spinal cord transection
Source: eLife. 2016 Dec 15;5:e21715. doi: 10.7554/eLife.21715 (PMC5218533; doi:10.7554/eLife.21715)
Supplement: Figure 5—source data 1. — DOI: http://dx.doi.org/10.7554/eLife.21715.024 [file elife-21715-fig5-data1.xlsx]

## Sheet: Fig 5C
Days Post Surgery	Control		dI3OFF			Related to Figure 5C
0	0	0	0	0
7	0.00310559	0.00821662
8	0	0
9	0.173891	0.0836677
10	0.242099	0.0267795
11	0.0336443	0.0585379
12	0.0636905	0.112268	0.00527778	0.00979058
13	0.158617	0.144895	0.0627403	0.0968335
14	0.0265178	0.0140433	0	0
15	0.163299	0.176435	0.0413525	0.0274014
16	0.0544682	0.0843062	0	0
17	0.36089	0.221869	0.0830346	0.0730858
18	0.180588	0.168216	0.0743625	0.0510659
19	0.115864	0.150328	0.0667766	0.0474052
20	0.143874	0.141461
21	0.0590636	0.0196092	0.0237078	0.039294
22	0.153097	0.129247	0.207481	0.22774
23	0.112735	0.138899
24			0.0704312	0.0580038
25	0.285681	0.264529
26	0.211102	0.176038	0.0113636	0.0278351
27	0.205356	0.140572	0.115761	0.0953054
28	0.172976	0.150945	0.0880213	0.104847
29	0.313849	0.229003	0.281982	0.267557
30	0.183189	0.17011	0.125605	0.164678
31
32	0.00813008	0.0140817
33	0.426812	0.127954	0.293314	0.233666
34	0.312869	0.175846	0.288785	0.303737
35	0.224888	0.198503	0.196083	0.152409
36	0.278875	0.182726	0.410518	0.281005
37	0.442994	0.180871	0.0925332	0.0421797
38	0.303875	0.256837
39			0.066419	0.0772092
40	0.260881	0.207625	0.183311	0.171271
41	0.231184	0.15916	0.0273598	0.0296257
42	0.282993	0.143995	0.1433	0.122586
43	0.279073	0.164742	0.106377	0.0449086
44	0.269682	0.141525	0.089774	0.0712765
45	0.448863	0.137963	0.114689	0.0832584
46	0.41911	0.210451	0.160028	0.187545
47	0.31109	0.206191	0.211919	0.149802
48	0.216216	0.123853	0.125026	0.0759113
49	0.300075	0.199781	0.148284	0.114713
50	0.345601	0.191596
51	0.439327	0.270839
52			0.0988511	0.0968433
53	0.436616	0.297288
54	0.250667	0.0924017	0.145558	0.136822
55	0.376587	0.158315	0.320241	0.515501
56	0.369523	0.167921	0.0844399	0.0610159
57	0.255669	0.135601
58	0.339511	0.149955
59	0.390949	0.178922
60	0.293623	0.118091	0.265056	0.149328
61	0.403039	0.142182	0.156427	0.056842
62	0.413186	0.280183	0.137569	0.0800334
63	0.630011	0.266292	0.383532	0.412776
65	0.481569	0.115858
66	0.473656	0.0819306	0.303835	0.210591
67	0.350327	0.204008	0.361238	0.138266
68	0.54171	0.223659	0.334164	0.251372
69	0.244144	0.219545
70	0.436869	0.0678537	0.433526	0.212639
72	0.333333
73	0.243137	0.319506	0.202531	0.120063
74	0.471942	0.22452
75	0.517998	0.161379	0.0507663	0.07917
76	0.193979	0.122815
77	0.376631	0.201211	0.384521	0.236058
78
79	0.310113	0.215314
80	0.405172	0.134106	0.226441	0.0757864
81	0.424145	0.239491
82	0.551027	0.0923972
83	0.367153	0.0799575	0.236624	0.166255
84	0.447203	0.184961
85	0.289691	0.0225887	0.352132	0.203861
86	0.249895	0.121294
88	0.28168	0.228183
89			0.190895	0.138027
90	0.468627	0.124707	0.117156	0.118515
91	0.410077	0.206617	0.0889112	0.0814779
93	0.485442	0.0322687
94	0.483251	0.0535898
95	0.0550573	0.0238836
96			0.14338	0.129091
97	0.385825	0.151422	0.171312	0.100771
98	0.432725	0.196018	0.09172	0.0592578
100
101	0.447375	0.15293
102	0.468853	0.0678174
103	0.454031	0.103431	0.0735287	0.0605995
104	0.484232	0.198803	0.21917	0.0607533
105			0.178967	0.126848
106			0.258079	0.102083
107
108	0.473434	0.138338
109	0.461842	0.0481178
110	0.388387	0.125856	0.255415	0.203503
111	0.395934	0.15359	0.508289	0.457002
112	0.227929	0.0806717	0.210238	0.131294
113	0.492202	0.218318	0.081187	0.0976136
114			0.243481	0.174344
115
116	0.415334	0.133104
117
118	0.237299	0.129582
119	0.266703	0.0998161	0.532126	0.311528
120	0.481102	0.37215	0.0947293	0.0963278
121	0.549708	0.207397	0.0978943	0.0595672
122
123			0.233349	0.212744
126	0.53088	0.184313	0.437199	0.212296
127	0.369336	0.174036
128			0.120085	0.0692822
129			0.309187	0.130312
130	0.427789	0.240506	0.0694901	0.0319826
131			0.127538	0.0748431
132	0.562635	0.132127
134	0.363882	0.110037
135
138	0.240003	0.168781	0.112347	0.054893
