# Supplementary material for: Spinal microcircuits comprising dI3 interneurons are necessary for motor functional recovery following spinal cord transection
Source: eLife. 2016 Dec 15;5:e21715. doi: 10.7554/eLife.21715 (PMC5218533; doi:10.7554/eLife.21715)
Supplement: Figure 5—source data 2. — DOI: http://dx.doi.org/10.7554/eLife.21715.025 [file elife-21715-fig5-data2.xlsx]

## Sheet: Fig 5D
	Control			dI3OFF				Related to Figure 5 D
Ctl #02	0.386994	0.168102	65
Ctl #03	0.445113	0.164154	87
Ctl #05	0.251954	0.241311	78
Ctl #19	0.387706	0.244379	75
Ctl #23	0.282809	0.18072	35
Ctl #25	0.548942	0.140735	7
Ctl #26	0.490646	0.17545	13
Ctl #27	0.468232	0.119866	13
Exp #03				0.140582	0.157168	94
Exp #05				0.216918	0.186322	112
Exp #06				0.254945	0.215294	92
Exp #09				0.263976	0.248056	49
Exp #11
Exp #16				0.1726	0.182973	13
Exp #17				0.0811636	0.0400897	13
Wdt #01	0.540817	0.0750414	7
Wdt #03	0.43252	0.209483	7
P value	0.0002
P value summary	***
