# Supplementary material for: Spinal microcircuits comprising dI3 interneurons are necessary for motor functional recovery following spinal cord transection
Source: eLife. 2016 Dec 15;5:e21715. doi: 10.7554/eLife.21715 (PMC5218533; doi:10.7554/eLife.21715)
Supplement: Figure 5—source data 3. — DOI: http://dx.doi.org/10.7554/eLife.21715.026 [file elife-21715-fig5-data3.xlsx]

## Sheet: Fig 5G
	Mean	SD	Nb Steps	Nb Animals	Mean	SD	Nb Steps	Nb Animals	Mean	SD	Nb Steps	Nb Animals	Mean	SD	Nb Steps	Nb Animals		Related to Figure 5G
Normalized Frame	Ctl PreOp				Exp PreOp				Ctl PosOp				Exp PosOp
-100	0.575035	0.41356	347	12	0.611435	0.482624	156	6	0.46272	0.539473	44	3	0.20455	0.185145	16	3
-99	0.559547	0.414399	347	12	0.59382	0.48284	156	6	0.452193	0.541146	44	3	0.20336	0.185529	16	3
-98	0.548073	0.414829	347	12	0.580566	0.482791	156	6	0.445329	0.54203	44	3	0.202506	0.185701	16	3
-97	0.540865	0.414816	347	12	0.57172	0.482141	156	6	0.441657	0.542068	44	3	0.202047	0.185536	16	3
-96	0.538157	0.414442	347	12	0.56733	0.480903	156	6	0.440738	0.541416	44	3	0.201602	0.185393	16	3
-95	0.540169	0.413698	347	12	0.567477	0.479309	156	6	0.442108	0.540336	44	3	0.201126	0.185312	16	3
-94	0.547225	0.412801	347	12	0.572306	0.47768	156	6	0.445171	0.539151	44	3	0.200976	0.185015	16	3
-93	0.55942	0.412197	347	12	0.582008	0.476332	156	6	0.449065	0.538176	44	3	0.201089	0.184627	16	3
-92	0.576724	0.412287	347	12	0.59667	0.475517	156	6	0.453425	0.537682	44	3	0.201229	0.184306	16	3
-91	0.59915	0.413333	347	12	0.616238	0.475345	156	6	0.458298	0.53787	44	3	0.201458	0.183828	16	3
-90	0.626431	0.41512	347	12	0.640482	0.475833	156	6	0.464137	0.538766	44	3	0.201606	0.183263	16	3
-89	0.658073	0.41745	347	12	0.669006	0.47693	156	6	0.471417	0.540288	44	3	0.201391	0.183162	16	3
-88	0.693443	0.420367	347	12	0.701368	0.478412	156	6	0.480573	0.542045	44	3	0.202171	0.182736	16	3
-87	0.731873	0.423987	347	12	0.737212	0.480052	156	6	0.491472	0.543865	44	3	0.204675	0.181565	16	3
-86	0.772749	0.428132	347	12	0.776254	0.481871	156	6	0.503719	0.54583	44	3	0.207564	0.180939	16	3
-85	0.815704	0.432868	347	12	0.818097	0.484065	156	6	0.517097	0.547921	44	3	0.210659	0.180752	16	3
-84	0.860391	0.438197	347	12	0.862391	0.486759	156	6	0.531281	0.550107	44	3	0.213653	0.181017	16	3
-83	0.906349	0.44386	347	12	0.908808	0.489909	156	6	0.546053	0.552519	44	3	0.21661	0.181528	16	3
-82	0.95315	0.4497	347	12	0.956981	0.493426	156	6	0.56145	0.555343	44	3	0.220235	0.18166	16	3
-81	1.00039	0.455275	347	12	1.00649	0.497235	156	6	0.577898	0.558726	44	3	0.224261	0.181766	16	3
-80	1.04774	0.460199	347	12	1.05695	0.501228	156	6	0.595773	0.562742	44	3	0.228147	0.182225	16	3
-79	1.09504	0.464519	347	12	1.10805	0.505261	156	6	0.614937	0.567705	44	3	0.23177	0.183011	16	3
-78	1.14222	0.46879	347	12	1.15956	0.509152	156	6	0.635508	0.57382	44	3	0.235402	0.183809	16	3
-77	1.18898	0.472828	347	12	1.21137	0.512717	156	6	0.656948	0.581235	44	3	0.239624	0.184094	16	3
-76	1.23509	0.476413	347	12	1.2634	0.515832	156	6	0.678703	0.589957	44	3	0.243416	0.184685	16	3
-75	1.28053	0.479656	347	12	1.31549	0.518434	156	6	0.700474	0.599769	44	3	0.246677	0.185133	16	3
-74	1.32527	0.482255	347	12	1.36751	0.52052	156	6	0.722063	0.610308	44	3	0.250426	0.184341	16	3
-73	1.3694	0.484268	347	12	1.4194	0.52215	156	6	0.743289	0.621139	44	3	0.253748	0.183519	16	3
-72	1.41298	0.485756	347	12	1.47102	0.523466	156	6	0.764221	0.631981	44	3	0.256949	0.18258	16	3
-71	1.45603	0.486797	347	12	1.52231	0.524552	156	6	0.785019	0.642637	44	3	0.260878	0.180489	16	3
-70	1.49854	0.487472	347	12	1.57315	0.52538	156	6	0.806089	0.652726	44	3	0.264475	0.178361	16	3
-69	1.54054	0.487869	347	12	1.62339	0.525952	156	6	0.827812	0.661906	44	3	0.267934	0.176889	16	3
-68	1.58202	0.488037	347	12	1.67282	0.526364	156	6	0.850232	0.670323	44	3	0.272198	0.175545	16	3
-67	1.62292	0.488088	347	12	1.72134	0.526743	156	6	0.873208	0.678188	44	3	0.276897	0.174676	16	3
-66	1.66329	0.488188	347	12	1.76898	0.52719	156	6	0.896254	0.685742	44	3	0.281981	0.174185	16	3
-65	1.70323	0.488428	347	12	1.81581	0.527763	156	6	0.919088	0.693	44	3	0.287001	0.174178	16	3
-64	1.74294	0.488833	347	12	1.8619	0.528407	156	6	0.941655	0.699757	44	3	0.291812	0.174485	16	3
-63	1.78251	0.489403	347	12	1.90729	0.529011	156	6	0.963919	0.705686	44	3	0.296371	0.175067	16	3
-62	1.8219	0.490139	347	12	1.95201	0.529532	156	6	0.985823	0.710495	44	3	0.30074	0.175896	16	3
-61	1.86102	0.49104	347	12	1.9961	0.529998	156	6	1.00732	0.714117	44	3	0.305234	0.176558	16	3
-60	1.89985	0.492084	347	12	2.03957	0.530384	156	6	1.02834	0.716601	44	3	0.309744	0.177535	16	3
-59	1.93837	0.493235	347	12	2.08248	0.530605	156	6	1.0488	0.718053	44	3	0.314877	0.178753	16	3
-58	1.97666	0.494544	347	12	2.12486	0.530635	156	6	1.06862	0.718724	44	3	0.320922	0.17983	16	3
-57	2.01477	0.496037	347	12	2.16682	0.530532	156	6	1.08791	0.718727	44	3	0.328311	0.179697	16	3
-56	2.05268	0.497665	347	12	2.20849	0.53041	156	6	1.10675	0.71829	44	3	0.336629	0.178767	16	3
-55	2.09032	0.499319	347	12	2.24998	0.530335	156	6	1.12523	0.717598	44	3	0.34481	0.178531	16	3
-54	2.1277	0.500941	347	12	2.29133	0.530168	156	6	1.1435	0.716723	44	3	0.353163	0.178433	16	3
-53	2.16486	0.502617	347	12	2.3326	0.529591	156	6	1.1616	0.715676	44	3	0.362254	0.177902	16	3
-52	2.2016	0.504569	347	12	2.37379	0.528473	156	6	1.1796	0.714405	44	3	0.372587	0.176895	16	3
-51	2.23772	0.506832	347	12	2.41487	0.527099	156	6	1.19773	0.712602	44	3	0.383573	0.176984	16	3
-50	2.27333	0.509132	347	12	2.45586	0.525737	156	6	1.21613	0.7101	44	3	0.394664	0.178516	16	3
-49	2.30868	0.511256	347	12	2.49681	0.524435	156	6	1.23456	0.707146	44	3	0.405278	0.181398	16	3
-48	2.34384	0.51337	347	12	2.53773	0.523127	156	6	1.25324	0.703572	44	3	0.415009	0.184615	16	3
-47	2.37875	0.515637	347	12	2.57856	0.521826	156	6	1.2729	0.69858	44	3	0.423716	0.187174	16	3
-46	2.41339	0.517949	347	12	2.6192	0.520531	156	6	1.29427	0.691491	44	3	0.431432	0.188055	16	3
-45	2.44767	0.520177	347	12	2.6596	0.519137	156	6	1.31687	0.683108	44	3	0.438026	0.187771	16	3
-44	2.48161	0.522262	347	12	2.69975	0.5176	156	6	1.33946	0.674988	44	3	0.444259	0.186569	16	3
-43	2.51527	0.524142	347	12	2.73953	0.516087	156	6	1.36122	0.668047	44	3	0.450394	0.185764	16	3
-42	2.54874	0.525842	347	12	2.77889	0.514865	156	6	1.38285	0.661396	44	3	0.456795	0.185402	16	3
-41	2.58202	0.527478	347	12	2.81781	0.514072	156	6	1.40537	0.653786	44	3	0.463691	0.184765	16	3
-40	2.61515	0.529125	347	12	2.85647	0.513719	156	6	1.42839	0.645927	44	3	0.471419	0.184128	16	3
-39	2.64816	0.530747	347	12	2.89498	0.513715	156	6	1.45106	0.638857	44	3	0.479399	0.184166	16	3
-38	2.68105	0.532308	347	12	2.93345	0.513893	156	6	1.47307	0.632544	44	3	0.487627	0.184591	16	3
-37	2.71383	0.53383	347	12	2.97193	0.514106	156	6	1.49475	0.6262	44	3	0.496658	0.185024	16	3
-36	2.74656	0.535331	347	12	3.01043	0.514294	156	6	1.51647	0.619208	44	3	0.505992	0.186352	16	3
-35	2.77932	0.536813	347	12	3.04898	0.514427	156	6	1.53826	0.611769	44	3	0.5158	0.187963	16	3
-34	2.81205	0.538245	347	12	3.08757	0.514528	156	6	1.56027	0.604164	44	3	0.525927	0.189819	16	3
-33	2.84468	0.539602	347	12	3.12619	0.514635	156	6	1.58251	0.596964	44	3	0.536316	0.191504	16	3
-32	2.87715	0.540902	347	12	3.16477	0.514798	156	6	1.60488	0.590561	44	3	0.546288	0.194913	16	3
-31	2.90951	0.542244	347	12	3.20327	0.515071	156	6	1.62734	0.585017	44	3	0.556215	0.198658	16	3
-30	2.94188	0.543694	347	12	3.24164	0.515471	156	6	1.64948	0.581007	44	3	0.566314	0.202081	16	3
-29	2.97438	0.54518	347	12	3.27984	0.515994	156	6	1.67117	0.578177	44	3	0.576118	0.206078	16	3
-28	3.00713	0.546665	347	12	3.31784	0.516621	156	6	1.6923	0.576206	44	3	0.585724	0.210445	16	3
-27	3.04012	0.548305	347	12	3.3557	0.517299	156	6	1.71253	0.575183	44	3	0.595502	0.214514	16	3
-26	3.07335	0.55023	347	12	3.39351	0.517984	156	6	1.73151	0.574937	44	3	0.605117	0.218778	16	3
-25	3.1069	0.552359	347	12	3.43136	0.518709	156	6	1.74913	0.574663	44	3	0.614518	0.222984	16	3
-24	3.1408	0.554537	347	12	3.46932	0.519601	156	6	1.76524	0.573955	44	3	0.623498	0.227449	16	3
-23	3.17511	0.556785	347	12	3.50733	0.520827	156	6	1.78006	0.572519	44	3	0.631934	0.232223	16	3
-22	3.20985	0.559147	347	12	3.54536	0.522445	156	6	1.79415	0.569918	44	3	0.639732	0.237494	16	3
-21	3.24506	0.561627	347	12	3.58345	0.52436	156	6	1.80809	0.565729	44	3	0.646969	0.243493	16	3
-20	3.28074	0.564116	347	12	3.62159	0.526384	156	6	1.82232	0.559941	44	3	0.654203	0.249063	16	3
-19	3.3169	0.566418	347	12	3.65975	0.52836	156	6	1.83687	0.553527	44	3	0.661184	0.254576	16	3
-18	3.35344	0.568743	347	12	3.69794	0.530237	156	6	1.85188	0.546817	44	3	0.66916	0.256806	16	3
-17	3.39039	0.571114	347	12	3.73622	0.532095	156	6	1.86715	0.540338	44	3	0.681144	0.249891	16	3
-16	3.42774	0.573465	347	12	3.77468	0.534073	156	6	1.88248	0.534319	44	3	0.697149	0.23664	16	3
-15	3.46549	0.575964	347	12	3.81336	0.536271	156	6	1.89795	0.528489	44	3	0.713501	0.226427	16	3
-14	3.50366	0.578238	347	12	3.85225	0.538719	156	6	1.91264	0.524142	44	3	0.729872	0.220455	16	3
-13	3.5422	0.580072	347	12	3.89133	0.541432	156	6	1.92668	0.520796	44	3	0.743587	0.219668	16	3
-12	3.58108	0.581265	347	12	3.93056	0.544429	156	6	1.94019	0.518068	44	3	0.752649	0.221081	16	3
-11	3.62054	0.580515	347	12	3.96981	0.547716	156	6	1.95306	0.515943	44	3	0.75894	0.222667	16	3
-10	3.66074	0.576784	347	12	4.00889	0.551269	156	6	1.96599	0.513854	44	3	0.765459	0.223844	16	3
-9	3.70137	0.571215	347	12	4.04763	0.555028	156	6	1.98022	0.511416	44	3	0.773512	0.224253	16	3
-8	3.74175	0.566232	347	12	4.08589	0.558942	156	6	1.99111	0.510967	44	3	0.782261	0.22439	16	3
-7	3.78131	0.563292	347	12	4.12354	0.563002	156	6	2.00108	0.511112	44	3	0.790292	0.224881	16	3
-6	3.81982	0.562024	347	12	4.16041	0.567198	156	6	2.0134	0.5103	44	3	0.797498	0.225683	16	3
-5	3.85722	0.561752	347	12	4.19634	0.571493	156	6	2.02458	0.510193	44	3	0.804887	0.225955	16	3
-4	3.89346	0.562023	347	12	4.23117	0.575813	156	6	2.03426	0.51083	44	3	0.812906	0.225239	16	3
-3	3.92829	0.562732	347	12	4.26472	0.580062	156	6	2.05151	0.510241	44	3	0.822015	0.223798	16	3
-2	3.96143	0.56372	347	12	4.29679	0.584122	156	6	2.06746	0.513081	44	3	0.832603	0.222417	16	3
-1	3.99263	0.564827	347	12	4.3272	0.587892	156	6	2.07621	0.513364	44	3	0.842747	0.221458	16	3
0	4.07367	0.583234	763	12	4.3722	0.62615	344	6	2.14077	0.542421	93	3	0.907091	0.232422	32	3
1	4.14205	0.595406	416	12	4.41075	0.656759	188	6	2.27221	0.603005	49	3	0.960657	0.228992	16	3
2	4.14936	0.596015	416	12	4.4172	0.658354	188	6	2.26313	0.589207	49	3	0.946709	0.225864	16	3
3	4.14259	0.596376	416	12	4.40963	0.659396	188	6	2.24426	0.584851	49	3	0.925298	0.235951	16	3
4	4.12536	0.596276	416	12	4.39186	0.65907	188	6	2.22487	0.581589	49	3	0.903798	0.252122	16	3
5	4.10143	0.59568	416	12	4.36594	0.657075	188	6	2.20289	0.578301	49	3	0.891406	0.255383	16	3
6	4.07248	0.594881	416	12	4.3345	0.654072	188	6	2.17908	0.573013	49	3	0.879259	0.256535	16	3
7	4.04021	0.593899	416	12	4.29932	0.651486	188	6	2.15854	0.573748	49	3	0.867427	0.255139	16	3
8	4.00617	0.593022	416	12	4.2621	0.649433	188	6	2.13632	0.571302	49	3	0.855189	0.255717	16	3
9	3.97081	0.591817	416	12	4.22336	0.64776	188	6	2.11208	0.568814	49	3	0.844979	0.255021	16	3
10	3.93458	0.590389	416	12	4.1836	0.645697	188	6	2.08859	0.567954	49	3	0.835042	0.25483	16	3
11	3.89763	0.588587	416	12	4.14341	0.642904	188	6	2.06597	0.565211	49	3	0.825585	0.251583	16	3
12	3.86036	0.586334	416	12	4.10304	0.639586	188	6	2.04468	0.56465	49	3	0.815137	0.249196	16	3
13	3.8227	0.584243	416	12	4.0625	0.635805	188	6	2.0247	0.564876	49	3	0.805359	0.246925	16	3
14	3.78452	0.581744	416	12	4.02177	0.631754	188	6	2.00408	0.565652	49	3	0.79544	0.244416	16	3
15	3.74589	0.5788	416	12	3.98129	0.627436	188	6	1.98332	0.564404	49	3	0.785259	0.240794	16	3
16	3.70727	0.575866	416	12	3.9411	0.622983	188	6	1.96203	0.563033	49	3	0.774449	0.238298	16	3
17	3.66856	0.572666	416	12	3.90096	0.618782	188	6	1.94087	0.561811	49	3	0.764703	0.234775	16	3
18	3.62992	0.569509	416	12	3.86077	0.614831	188	6	1.91862	0.558431	49	3	0.752297	0.235521	16	3
19	3.59141	0.566462	416	12	3.82073	0.610791	188	6	1.89756	0.556963	49	3	0.740297	0.23444	16	3
20	3.55275	0.563512	416	12	3.78066	0.6068	188	6	1.87666	0.554424	49	3	0.729713	0.23157	16	3
21	3.5143	0.560599	416	12	3.7407	0.602731	188	6	1.85586	0.552918	49	3	0.719457	0.228868	16	3
22	3.47575	0.557476	416	12	3.70074	0.598863	188	6	1.83501	0.550604	49	3	0.709254	0.224634	16	3
23	3.43716	0.554393	416	12	3.66112	0.595273	188	6	1.81514	0.548728	49	3	0.699078	0.221901	16	3
24	3.39863	0.551154	416	12	3.62184	0.591621	188	6	1.79475	0.547297	49	3	0.689514	0.218342	16	3
25	3.36014	0.547906	416	12	3.58236	0.588005	188	6	1.77398	0.546551	49	3	0.680373	0.214833	16	3
26	3.32169	0.544693	416	12	3.54266	0.584176	188	6	1.75341	0.545449	49	3	0.672225	0.211916	16	3
27	3.28356	0.541749	416	12	3.50297	0.580526	188	6	1.73243	0.545773	49	3	0.664668	0.208495	16	3
28	3.24542	0.538601	416	12	3.4637	0.577165	188	6	1.7121	0.545313	49	3	0.65615	0.207076	16	3
29	3.20703	0.535607	416	12	3.42461	0.573836	188	6	1.69236	0.544987	49	3	0.647541	0.206701	16	3
30	3.1686	0.532595	416	12	3.38516	0.570736	188	6	1.67217	0.545362	49	3	0.638089	0.208218	16	3
31	3.13041	0.529846	416	12	3.34558	0.567726	188	6	1.6517	0.545386	49	3	0.629088	0.209516	16	3
32	3.09223	0.527196	416	12	3.30618	0.564785	188	6	1.63141	0.545369	49	3	0.620601	0.209673	16	3
33	3.05408	0.524655	416	12	3.26667	0.561687	188	6	1.61129	0.544734	49	3	0.613197	0.208754	16	3
34	3.01599	0.522032	416	12	3.22721	0.558552	188	6	1.59063	0.543617	49	3	0.604678	0.210902	16	3
35	2.97791	0.519678	416	12	3.18793	0.555883	188	6	1.57054	0.543121	49	3	0.596414	0.213645	16	3
36	2.94004	0.517227	416	12	3.14873	0.553505	188	6	1.55054	0.542318	49	3	0.58959	0.213712	16	3
37	2.90223	0.514374	416	12	3.10947	0.551249	188	6	1.53079	0.542114	49	3	0.585481	0.207726	16	3
38	2.86462	0.511389	416	12	3.07042	0.548631	188	6	1.51141	0.542775	49	3	0.579186	0.202885	16	3
39	2.8275	0.50789	416	12	3.03126	0.546248	188	6	1.49186	0.543549	49	3	0.573097	0.195869	16	3
40	2.79042	0.504434	416	12	2.99195	0.544034	188	6	1.47149	0.543763	49	3	0.567037	0.190751	16	3
41	2.75309	0.50139	416	12	2.95277	0.541886	188	6	1.45115	0.543586	49	3	0.560598	0.188123	16	3
42	2.71583	0.499129	416	12	2.91368	0.539774	188	6	1.43095	0.543987	49	3	0.547372	0.199186	16	3
43	2.67843	0.497175	416	12	2.8746	0.537578	188	6	1.41072	0.544153	49	3	0.534493	0.214558	16	3
44	2.64082	0.495364	416	12	2.83547	0.535609	188	6	1.39098	0.545168	49	3	0.535947	0.192103	16	3
45	2.60341	0.493469	416	12	2.7961	0.533903	188	6	1.37101	0.546689	49	3	0.536256	0.175998	16	3
46	2.56612	0.491482	416	12	2.75671	0.532032	188	6	1.35157	0.547817	49	3	0.524924	0.176292	16	3
47	2.52913	0.48874	416	12	2.71753	0.530108	188	6	1.33253	0.548956	49	3	0.499223	0.199842	16	3
48	2.4924	0.484888	416	12	2.67847	0.528189	188	6	1.31408	0.549285	49	3	0.482937	0.215264	16	3
49	2.45659	0.480289	416	12	2.63948	0.526907	188	6	1.29636	0.549811	49	3	0.48323	0.205745	16	3
50	2.42073	0.47635	416	12	2.60053	0.525678	188	6	1.28086	0.552797	49	3	0.485691	0.198181	16	3
51	2.3849	0.472666	416	12	2.56146	0.524405	188	6	1.26739	0.555751	49	3	0.484366	0.201445	16	3
52	2.34915	0.468868	416	12	2.52261	0.522927	188	6	1.24929	0.554356	49	3	0.483126	0.205636	16	3
53	2.31317	0.463578	416	12	2.48361	0.521787	188	6	1.22839	0.556957	49	3	0.479781	0.212601	16	3
54	2.27758	0.45707	416	12	2.44471	0.520655	188	6	1.21073	0.555401	49	3	0.477432	0.218026	16	3
55	2.24238	0.45056	416	12	2.406	0.519502	188	6	1.19109	0.556344	49	3	0.47899	0.220316	16	3
56	2.20692	0.445584	416	12	2.36707	0.518289	188	6	1.17136	0.556742	49	3	0.480034	0.224172	16	3
57	2.17125	0.442265	416	12	2.32796	0.517484	188	6	1.1532	0.555746	49	3	0.483278	0.222118	16	3
58	2.13533	0.439747	416	12	2.28955	0.516469	188	6	1.13498	0.554908	49	3	0.484407	0.221632	16	3
59	2.09917	0.437514	416	12	2.2513	0.515678	188	6	1.11695	0.553277	49	3	0.482442	0.223301	16	3
60	2.06289	0.435063	416	12	2.21295	0.514108	188	6	1.0994	0.551124	49	3	0.479142	0.222333	16	3
61	2.02658	0.431265	416	12	2.17509	0.511132	188	6	1.08166	0.548342	49	3	0.473201	0.221055	16	3
62	1.99053	0.426589	416	12	2.13825	0.506306	188	6	1.06343	0.545145	49	3	0.465293	0.220262	16	3
63	1.95458	0.422666	416	12	2.10162	0.501897	188	6	1.04703	0.542184	49	3	0.45867	0.218182	16	3
64	1.91856	0.419907	416	12	2.06484	0.498973	188	6	1.0292	0.541682	49	3	0.45343	0.214631	16	3
65	1.88248	0.417552	416	12	2.02818	0.497476	188	6	1.01183	0.543371	49	3	0.449793	0.208169	16	3
66	1.84619	0.415575	416	12	1.99167	0.497266	188	6	0.995083	0.545586	49	3	0.449896	0.197821	16	3
67	1.80977	0.414116	416	12	1.95453	0.498275	188	6	0.978197	0.547417	49	3	0.444758	0.195299	16	3
68	1.77334	0.41301	416	12	1.91696	0.500486	188	6	0.961236	0.547933	49	3	0.436374	0.196576	16	3
69	1.73676	0.412151	416	12	1.87941	0.503018	188	6	0.944129	0.545881	49	3	0.429589	0.197539	16	3
70	1.70025	0.411862	416	12	1.84211	0.506049	188	6	0.926072	0.542987	49	3	0.426095	0.195628	16	3
71	1.66369	0.412058	416	12	1.804	0.507926	188	6	0.908389	0.539808	49	3	0.421336	0.195247	16	3
72	1.6274	0.412572	416	12	1.76486	0.507715	188	6	0.888382	0.538248	49	3	0.414978	0.195997	16	3
73	1.59094	0.413768	416	12	1.72557	0.507126	188	6	0.866799	0.53915	49	3	0.410552	0.195221	16	3
74	1.55437	0.415396	416	12	1.68643	0.506966	188	6	0.849447	0.539368	49	3	0.407053	0.193572	16	3
75	1.5178	0.416739	416	12	1.64715	0.50733	188	6	0.831792	0.541291	49	3	0.40395	0.191245	16	3
76	1.48108	0.417863	416	12	1.60787	0.507797	188	6	0.816397	0.541178	49	3	0.397281	0.191514	16	3
77	1.44416	0.418596	416	12	1.56834	0.508339	188	6	0.79729	0.543289	49	3	0.390694	0.19191	16	3
78	1.40719	0.418408	416	12	1.52857	0.509174	188	6	0.778656	0.543076	49	3	0.384592	0.192311	16	3
79	1.37015	0.417202	416	12	1.48881	0.510284	188	6	0.761124	0.542594	49	3	0.377344	0.193157	16	3
80	1.33333	0.416415	416	12	1.44901	0.511502	188	6	0.74437	0.5425	49	3	0.369224	0.194766	16	3
81	1.29642	0.415876	416	12	1.40909	0.513051	188	6	0.729946	0.542629	49	3	0.363215	0.195466	16	3
82	1.25938	0.415426	416	12	1.36957	0.514584	188	6	0.71579	0.543127	49	3	0.357335	0.195835	16	3
83	1.22247	0.415105	416	12	1.33024	0.516088	188	6	0.700373	0.543692	49	3	0.350009	0.197188	16	3
84	1.18557	0.414845	416	12	1.29066	0.517373	188	6	0.683987	0.544633	49	3	0.341904	0.197552	16	3
85	1.14876	0.414737	416	12	1.25093	0.518231	188	6	0.668121	0.544897	49	3	0.3352	0.19591	16	3
86	1.11213	0.414939	416	12	1.21084	0.519317	188	6	0.652819	0.54472	49	3	0.332014	0.194108	16	3
87	1.07563	0.415029	416	12	1.17055	0.520162	188	6	0.640173	0.543117	49	3	0.328555	0.192804	16	3
88	1.03939	0.415215	416	12	1.13055	0.520853	188	6	0.625987	0.541398	49	3	0.324024	0.18963	16	3
89	1.00339	0.415595	416	12	1.09097	0.521962	188	6	0.611082	0.539801	49	3	0.318697	0.186751	16	3
90	0.967446	0.415921	416	12	1.05112	0.523604	188	6	0.596247	0.537864	49	3	0.311932	0.184884	16	3
91	0.931604	0.416527	416	12	1.0113	0.525179	188	6	0.582976	0.536087	49	3	0.304981	0.183166	16	3
92	0.895917	0.417148	416	12	0.971781	0.52661	188	6	0.571047	0.53434	49	3	0.297482	0.182723	16	3
93	0.860244	0.417831	416	12	0.93222	0.528381	188	6	0.558601	0.533146	49	3	0.290426	0.182763	16	3
94	0.825095	0.418857	416	12	0.893822	0.529884	188	6	0.54703	0.532851	49	3	0.283551	0.184237	16	3
95	0.790144	0.420138	416	12	0.855736	0.531563	188	6	0.537577	0.531902	49	3	0.276195	0.186781	16	3
96	0.755646	0.421522	416	12	0.818315	0.532775	188	6	0.526261	0.532149	49	3	0.265919	0.18612	16	3
97	0.721546	0.423415	416	12	0.781934	0.533663	188	6	0.513414	0.532171	49	3	0.251792	0.182334	16	3
98	0.688045	0.425341	416	12	0.746215	0.534302	188	6	0.500202	0.532173	49	3	0.238692	0.181839	16	3
99	0.655324	0.427177	416	12	0.711472	0.534578	188	6	0.484517	0.53303	49	3	0.224256	0.184517	16	3
100	0.62399	0.428759	416	12	0.677549	0.534495	188	6	0.470295	0.530785	49	3	0.214789	0.18634	16	3
