# Supplementary material for: Spinal microcircuits comprising dI3 interneurons are necessary for motor functional recovery following spinal cord transection
Source: eLife. 2016 Dec 15;5:e21715. doi: 10.7554/eLife.21715 (PMC5218533; doi:10.7554/eLife.21715)
Supplement: Figure 5—source data 4. — DOI: http://dx.doi.org/10.7554/eLife.21715.027 [file elife-21715-fig5-data4.xlsx]

## Sheet: Fig 5H
	Mean	SD	Nb Steps	Nb Animals	Mean	SD	Nb Steps	Nb Animals	Mean	SD	Nb Steps	Nb Animals	Mean	SD	Nb Steps	Nb Animals
Normalized Frame	Ctl PreOp				Exp PreOp				Ctl PosOp				Exp PosOp
-100	0.131324	0.0755873	347	12	0.0970376	0.0642826	156	6	0.0892866	0.0561877	44	3	0.0720058	0.0688703	16	3
-99	0.140005	0.0806628	347	12	0.102217	0.0674541	156	6	0.0902526	0.0560304	44	3	0.0724853	0.0690501	16	3
-98	0.151242	0.0861591	347	12	0.109434	0.0709532	156	6	0.090975	0.0566468	44	3	0.0725812	0.0690023	16	3
-97	0.164573	0.0921722	347	12	0.118362	0.0744871	156	6	0.0914403	0.0575046	44	3	0.0724669	0.0688763	16	3
-96	0.179564	0.0988706	347	12	0.128653	0.0782627	156	6	0.0917989	0.0583007	44	3	0.072076	0.0683296	16	3
-95	0.195787	0.106222	347	12	0.139957	0.082651	156	6	0.0922355	0.0589245	44	3	0.0716817	0.0679649	16	3
-94	0.212764	0.114193	347	12	0.15198	0.0879265	156	6	0.0927615	0.0595319	44	3	0.0712094	0.0677912	16	3
-93	0.229982	0.122553	347	12	0.164462	0.0941096	156	6	0.0935273	0.0601972	44	3	0.0706028	0.0677377	16	3
-92	0.246981	0.130939	347	12	0.177079	0.101033	156	6	0.0946849	0.0609704	44	3	0.0701651	0.0675598	16	3
-91	0.263446	0.139796	347	12	0.189452	0.108453	156	6	0.0963134	0.0619055	44	3	0.0700694	0.067714	16	3
-90	0.278991	0.148768	347	12	0.201225	0.116052	156	6	0.0983334	0.0630645	44	3	0.0698558	0.067915	16	3
-89	0.293367	0.157265	347	12	0.212086	0.12353	156	6	0.100574	0.0644681	44	3	0.0693426	0.0675781	16	3
-88	0.306409	0.165013	347	12	0.221853	0.13069	156	6	0.102814	0.0660354	44	3	0.0688531	0.0673712	16	3
-87	0.318022	0.172039	347	12	0.230432	0.137498	156	6	0.104807	0.0677257	44	3	0.0682213	0.0671504	16	3
-86	0.3283	0.178434	347	12	0.237829	0.144093	156	6	0.106595	0.0694516	44	3	0.0672953	0.0669245	16	3
-85	0.337411	0.18392	347	12	0.244111	0.150738	156	6	0.10822	0.0711843	44	3	0.066426	0.0669013	16	3
-84	0.345497	0.188275	347	12	0.249482	0.157532	156	6	0.109677	0.0729529	44	3	0.065725	0.0667859	16	3
-83	0.35267	0.191582	347	12	0.254234	0.164325	156	6	0.111168	0.0746233	44	3	0.0651197	0.0667897	16	3
-82	0.35905	0.19402	347	12	0.258622	0.170878	156	6	0.112574	0.0763342	44	3	0.0648447	0.0668111	16	3
-81	0.364612	0.195823	347	12	0.262852	0.177055	156	6	0.113905	0.0780834	44	3	0.0648805	0.0667139	16	3
-80	0.369509	0.197407	347	12	0.267058	0.182901	156	6	0.115242	0.0797901	44	3	0.0647219	0.0668413	16	3
-79	0.374212	0.198331	347	12	0.271346	0.188425	156	6	0.116584	0.081439	44	3	0.0645436	0.06695	16	3
-78	0.378695	0.198553	347	12	0.275803	0.193522	156	6	0.117997	0.0829843	44	3	0.0645479	0.0668469	16	3
-77	0.382918	0.198424	347	12	0.280338	0.198132	156	6	0.119539	0.0845141	44	3	0.0643585	0.0664689	16	3
-76	0.386854	0.198082	347	12	0.284767	0.202286	156	6	0.121215	0.0860876	44	3	0.0639725	0.0662449	16	3
-75	0.390383	0.197547	347	12	0.289033	0.206016	156	6	0.12295	0.0878232	44	3	0.0636864	0.0662244	16	3
-74	0.393287	0.196924	347	12	0.293146	0.20937	156	6	0.124751	0.0897729	44	3	0.0637836	0.0661443	16	3
-73	0.395533	0.196118	347	12	0.297111	0.212396	156	6	0.126797	0.0919824	44	3	0.0637778	0.0660809	16	3
-72	0.397211	0.195038	347	12	0.30094	0.215111	156	6	0.129158	0.0944265	44	3	0.0635688	0.0660492	16	3
-71	0.398284	0.193888	347	12	0.304628	0.217525	156	6	0.131665	0.0972114	44	3	0.0636111	0.0660867	16	3
-70	0.398661	0.19292	347	12	0.308155	0.219636	156	6	0.134283	0.100283	44	3	0.063653	0.0660856	16	3
-69	0.398438	0.192107	347	12	0.311528	0.221445	156	6	0.136969	0.103479	44	3	0.0635962	0.0659967	16	3
-68	0.397803	0.191308	347	12	0.314739	0.222991	156	6	0.139556	0.106716	44	3	0.0634949	0.0660552	16	3
-67	0.396897	0.190422	347	12	0.317765	0.224343	156	6	0.142109	0.109804	44	3	0.0633761	0.0661818	16	3
-66	0.395767	0.189328	347	12	0.320565	0.225598	156	6	0.144644	0.112767	44	3	0.0634031	0.0663551	16	3
-65	0.394371	0.188117	347	12	0.3231	0.226842	156	6	0.147243	0.115606	44	3	0.0632342	0.0661443	16	3
-64	0.392681	0.186993	347	12	0.325367	0.22813	156	6	0.149949	0.118335	44	3	0.0632082	0.0658969	16	3
-63	0.390786	0.185987	347	12	0.327415	0.229473	156	6	0.152666	0.121004	44	3	0.0632945	0.0654129	16	3
-62	0.388852	0.185014	347	12	0.329346	0.230831	156	6	0.155361	0.123601	44	3	0.0632293	0.0650751	16	3
-61	0.38701	0.184046	347	12	0.331228	0.232163	156	6	0.158017	0.126169	44	3	0.0634305	0.0650127	16	3
-60	0.385274	0.183195	347	12	0.333128	0.233395	156	6	0.160715	0.128724	44	3	0.0636184	0.0651559	16	3
-59	0.38363	0.182566	347	12	0.335085	0.234446	156	6	0.163547	0.131273	44	3	0.0632709	0.0655739	16	3
-58	0.382157	0.182087	347	12	0.337072	0.235317	156	6	0.166572	0.133845	44	3	0.0626994	0.0659793	16	3
-57	0.380956	0.18162	347	12	0.339024	0.236079	156	6	0.169868	0.136438	44	3	0.0621973	0.0663124	16	3
-56	0.380038	0.181166	347	12	0.340896	0.236822	156	6	0.173384	0.139011	44	3	0.0619687	0.066408	16	3
-55	0.379395	0.180843	347	12	0.342712	0.237609	156	6	0.177026	0.141497	44	3	0.0618503	0.0663616	16	3
-54	0.379075	0.180722	347	12	0.344538	0.238468	156	6	0.180652	0.14381	44	3	0.0615636	0.0665971	16	3
-53	0.379062	0.180846	347	12	0.346457	0.239356	156	6	0.184083	0.145857	44	3	0.0608827	0.0667945	16	3
-52	0.37932	0.181191	347	12	0.348535	0.240169	156	6	0.187303	0.147508	44	3	0.0604254	0.066696	16	3
-51	0.379896	0.181637	347	12	0.350813	0.240802	156	6	0.190621	0.148597	44	3	0.0604261	0.0664706	16	3
-50	0.380877	0.182069	347	12	0.35328	0.241172	156	6	0.194181	0.149185	44	3	0.0602577	0.0662301	16	3
-49	0.382227	0.182484	347	12	0.355931	0.241232	156	6	0.197622	0.149612	44	3	0.0601541	0.0661518	16	3
-48	0.383765	0.182995	347	12	0.358717	0.241063	156	6	0.200615	0.150013	44	3	0.0601767	0.0661782	16	3
-47	0.385402	0.183656	347	12	0.361597	0.240744	156	6	0.203219	0.150309	44	3	0.0602203	0.0663942	16	3
-46	0.387193	0.184436	347	12	0.364609	0.240306	156	6	0.205574	0.150528	44	3	0.0601636	0.0667004	16	3
-45	0.389221	0.185248	347	12	0.367844	0.239718	156	6	0.207869	0.150656	44	3	0.0598505	0.0666191	16	3
-44	0.391516	0.186062	347	12	0.371265	0.238992	156	6	0.210316	0.150665	44	3	0.0594356	0.0663953	16	3
-43	0.394017	0.186991	347	12	0.374824	0.238145	156	6	0.213018	0.150586	44	3	0.0589592	0.0659288	16	3
-42	0.396666	0.188089	347	12	0.378488	0.2372	156	6	0.215843	0.150496	44	3	0.0584069	0.0651436	16	3
-41	0.399455	0.189263	347	12	0.382363	0.236145	156	6	0.218751	0.150313	44	3	0.057601	0.0641527	16	3
-40	0.402424	0.190393	347	12	0.386591	0.234927	156	6	0.221869	0.14983	44	3	0.0568898	0.0631329	16	3
-39	0.405597	0.191448	347	12	0.391206	0.233447	156	6	0.225423	0.148774	44	3	0.0564085	0.0621651	16	3
-38	0.408927	0.19248	347	12	0.396145	0.231614	156	6	0.229087	0.147325	44	3	0.0557177	0.0612023	16	3
-37	0.41239	0.193482	347	12	0.401382	0.229372	156	6	0.231912	0.145932	44	3	0.0550117	0.0604088	16	3
-36	0.415991	0.194357	347	12	0.40694	0.22674	156	6	0.233501	0.144917	44	3	0.0543604	0.0597347	16	3
-35	0.419771	0.195012	347	12	0.412837	0.223792	156	6	0.23473	0.144036	44	3	0.0537441	0.0592253	16	3
-34	0.423706	0.195444	347	12	0.419016	0.2206	156	6	0.23662	0.142549	44	3	0.0532288	0.0586694	16	3
-33	0.427702	0.195678	347	12	0.425412	0.21726	156	6	0.239182	0.140593	44	3	0.0532002	0.0588236	16	3
-32	0.431702	0.195708	347	12	0.432007	0.213887	156	6	0.241975	0.13859	44	3	0.0530191	0.0581991	16	3
-31	0.435716	0.195521	347	12	0.438769	0.210529	156	6	0.244763	0.136546	44	3	0.0526338	0.057461	16	3
-30	0.439767	0.195128	347	12	0.445591	0.207098	156	6	0.247608	0.134441	44	3	0.0521047	0.0564358	16	3
-29	0.443819	0.194602	347	12	0.452371	0.203447	156	6	0.250626	0.132361	44	3	0.0516333	0.0555149	16	3
-28	0.447821	0.19398	347	12	0.459138	0.199561	156	6	0.25366	0.130687	44	3	0.0511568	0.0547035	16	3
-27	0.451812	0.193186	347	12	0.465975	0.19551	156	6	0.256495	0.1298	44	3	0.0509755	0.0546994	16	3
-26	0.455824	0.192153	347	12	0.47289	0.191373	156	6	0.259103	0.129717	44	3	0.0504376	0.0537745	16	3
-25	0.459826	0.190905	347	12	0.479872	0.18719	156	6	0.261453	0.130236	44	3	0.0501352	0.0532228	16	3
-24	0.463773	0.189509	347	12	0.48684	0.182983	156	6	0.263455	0.130988	44	3	0.0503925	0.0534844	16	3
-23	0.467662	0.188	347	12	0.493671	0.178777	156	6	0.265078	0.131764	44	3	0.050345	0.0536991	16	3
-22	0.471519	0.186373	347	12	0.500254	0.174607	156	6	0.266308	0.132457	44	3	0.0502382	0.0543295	16	3
-21	0.475341	0.184677	347	12	0.506525	0.170513	156	6	0.267175	0.132942	44	3	0.0501351	0.0541759	16	3
-20	0.479125	0.182939	347	12	0.512441	0.166521	156	6	0.267695	0.13318	44	3	0.0497129	0.0524242	16	3
-19	0.482882	0.181137	347	12	0.517911	0.16265	156	6	0.2679	0.133368	44	3	0.0479586	0.0461303	16	3
-18	0.486596	0.179252	347	12	0.52286	0.158956	156	6	0.267971	0.133517	44	3	0.04495	0.0371392	16	3
-17	0.490172	0.177245	347	12	0.527244	0.155561	156	6	0.268025	0.133645	44	3	0.0429158	0.0327301	16	3
-16	0.493509	0.175071	347	12	0.531076	0.152506	156	6	0.268138	0.133722	44	3	0.0420515	0.031212	16	3
-15	0.496593	0.172767	347	12	0.534357	0.149704	156	6	0.268381	0.133722	44	3	0.0411967	0.0298267	16	3
-14	0.499458	0.170445	347	12	0.537116	0.147082	156	6	0.268375	0.134053	44	3	0.0409678	0.0295446	16	3
-13	0.502108	0.168119	347	12	0.539411	0.144672	156	6	0.268424	0.134237	44	3	0.0417897	0.0303745	16	3
-12	0.50464	0.16546	347	12	0.541246	0.142531	156	6	0.268557	0.134166	44	3	0.0422126	0.0309316	16	3
-11	0.507154	0.162412	347	12	0.542572	0.140677	156	6	0.26852	0.134043	44	3	0.0428144	0.0317836	16	3
-10	0.509451	0.159597	347	12	0.543264	0.139119	156	6	0.268741	0.133338	44	3	0.0434725	0.0325855	16	3
-9	0.511346	0.157216	347	12	0.543198	0.137866	156	6	0.269849	0.13207	44	3	0.0430019	0.0316385	16	3
-8	0.512714	0.155574	347	12	0.542308	0.136902	156	6	0.267853	0.132018	44	3	0.0420512	0.0306503	16	3
-7	0.513431	0.154969	347	12	0.540607	0.136238	156	6	0.264716	0.132838	44	3	0.041535	0.0302334	16	3
-6	0.513173	0.15467	347	12	0.538141	0.135912	156	6	0.263239	0.131921	44	3	0.0412484	0.0298145	16	3
-5	0.511601	0.15344	347	12	0.534905	0.135913	156	6	0.261024	0.131329	44	3	0.0412719	0.0298414	16	3
-4	0.508505	0.151111	347	12	0.530782	0.136159	156	6	0.257854	0.131172	44	3	0.041477	0.0301227	16	3
-3	0.503844	0.148565	347	12	0.525628	0.136571	156	6	0.257197	0.128897	44	3	0.0412296	0.0298142	16	3
-2	0.497491	0.146179	347	12	0.519322	0.137094	156	6	0.254714	0.128621	44	3	0.0404822	0.0290997	16	3
-1	0.489465	0.144029	347	12	0.511759	0.137693	156	6	0.248202	0.128088	44	3	0.0402754	0.0291265	16	3
0	0.442343	0.140717	763	12	0.465884	0.1463	344	6	0.227531	0.122309	93	3	0.0395462	0.03021	32	3
1	0.36636	0.137716	416	12	0.388039	0.152889	188	6	0.179621	0.0976415	49	3	0.0404725	0.0304825	16	3
2	0.312134	0.144456	416	12	0.328507	0.154118	188	6	0.159913	0.0865129	49	3	0.0419806	0.0306849	16	3
3	0.257821	0.148528	416	12	0.269519	0.148271	188	6	0.149956	0.0797497	49	3	0.0431116	0.0305411	16	3
4	0.212103	0.145186	416	12	0.217302	0.135886	188	6	0.142495	0.0746974	49	3	0.0439814	0.0306322	16	3
5	0.175621	0.137125	416	12	0.175685	0.119827	188	6	0.137101	0.0713719	49	3	0.0446081	0.0312478	16	3
6	0.146878	0.126234	416	12	0.145203	0.101566	188	6	0.132165	0.0673257	49	3	0.0455653	0.031575	16	3
7	0.124483	0.115044	416	12	0.123265	0.0835634	188	6	0.12869	0.0611643	49	3	0.0462123	0.0320076	16	3
8	0.108389	0.103618	416	12	0.107166	0.0686304	188	6	0.125393	0.0540684	49	3	0.0464954	0.0328675	16	3
9	0.0964544	0.0928825	416	12	0.095722	0.0582362	188	6	0.121778	0.0508909	49	3	0.0462347	0.0346539	16	3
10	0.086997	0.0834782	416	12	0.0875273	0.0519733	188	6	0.119292	0.0510704	49	3	0.0468929	0.0354152	16	3
11	0.0791306	0.0755313	416	12	0.0819184	0.0481326	188	6	0.119047	0.0513021	49	3	0.0484894	0.0367211	16	3
12	0.0728002	0.0689205	416	12	0.0780163	0.0459868	188	6	0.118284	0.0518989	49	3	0.0493107	0.0384394	16	3
13	0.0677692	0.0636999	416	12	0.0752416	0.0451683	188	6	0.116931	0.0511287	49	3	0.048989	0.0390747	16	3
14	0.0638415	0.0597906	416	12	0.0732838	0.0449692	188	6	0.116439	0.0504411	49	3	0.0486133	0.0409578	16	3
15	0.0609656	0.0568401	416	12	0.071961	0.0451661	188	6	0.117136	0.0493784	49	3	0.0481795	0.0425978	16	3
16	0.0588108	0.0543908	416	12	0.0707755	0.0452459	188	6	0.117682	0.0505645	49	3	0.0486323	0.0435137	16	3
17	0.0571455	0.052473	416	12	0.0697491	0.0454907	188	6	0.118099	0.0523217	49	3	0.0487387	0.0445698	16	3
18	0.0558432	0.0512435	416	12	0.0687623	0.045487	188	6	0.118444	0.0526422	49	3	0.0483313	0.0455684	16	3
19	0.0548692	0.0503687	416	12	0.0680298	0.0455315	188	6	0.118444	0.0532825	49	3	0.0483527	0.0457736	16	3
20	0.053941	0.0495474	416	12	0.0674793	0.0454116	188	6	0.118519	0.0541021	49	3	0.0495289	0.0469455	16	3
21	0.0531555	0.0488248	416	12	0.067004	0.0453284	188	6	0.118341	0.0535672	49	3	0.0505439	0.0482206	16	3
22	0.0524346	0.0482362	416	12	0.0665628	0.0451297	188	6	0.118472	0.0534912	49	3	0.0514522	0.0505519	16	3
23	0.0518613	0.0476569	416	12	0.0660638	0.0450372	188	6	0.118038	0.0527804	49	3	0.0523908	0.0517287	16	3
24	0.0514273	0.0472139	416	12	0.0655442	0.0451392	188	6	0.117547	0.0525003	49	3	0.0525796	0.0516998	16	3
25	0.0509438	0.0471075	416	12	0.0650996	0.0453322	188	6	0.117354	0.0525366	49	3	0.053746	0.0522431	16	3
26	0.0507194	0.0471057	416	12	0.0648861	0.0454222	188	6	0.117461	0.0523839	49	3	0.0532944	0.0523265	16	3
27	0.0506731	0.0470252	416	12	0.0648449	0.0453616	188	6	0.117378	0.0513546	49	3	0.0530502	0.0524083	16	3
28	0.0505275	0.0470401	416	12	0.0647662	0.0451428	188	6	0.116519	0.0488155	49	3	0.0529358	0.0525356	16	3
29	0.0502793	0.0470691	416	12	0.0647006	0.0451221	188	6	0.116386	0.0487771	49	3	0.0528073	0.0537682	16	3
30	0.0499134	0.0470257	416	12	0.0644378	0.0449706	188	6	0.115841	0.0485751	49	3	0.0526202	0.0552985	16	3
31	0.0496518	0.0468584	416	12	0.0643253	0.0450925	188	6	0.11553	0.0485777	49	3	0.052818	0.0561921	16	3
32	0.0495597	0.0468342	416	12	0.0642643	0.0452461	188	6	0.115435	0.0475022	49	3	0.0534991	0.0567503	16	3
33	0.0495087	0.0467637	416	12	0.0641425	0.0452525	188	6	0.11514	0.047333	49	3	0.0545222	0.0569834	16	3
34	0.0493827	0.0466981	416	12	0.0640123	0.0454155	188	6	0.114617	0.0477035	49	3	0.0547063	0.0569663	16	3
35	0.0492398	0.0466247	416	12	0.063797	0.0455465	188	6	0.114359	0.047523	49	3	0.0545219	0.0576952	16	3
36	0.0492671	0.0466271	416	12	0.063407	0.0455006	188	6	0.114328	0.0474221	49	3	0.0536794	0.0579752	16	3
37	0.0493719	0.046748	416	12	0.0631234	0.0455963	188	6	0.114382	0.0474834	49	3	0.0526779	0.0580598	16	3
38	0.0494874	0.0472396	416	12	0.0628389	0.0456243	188	6	0.11442	0.0476292	49	3	0.0527714	0.0586352	16	3
39	0.0497823	0.0480575	416	12	0.0627029	0.0455458	188	6	0.114008	0.0477402	49	3	0.0525614	0.0596507	16	3
40	0.050119	0.04944	416	12	0.0626291	0.0453784	188	6	0.113641	0.0480136	49	3	0.051663	0.0612463	16	3
41	0.0502991	0.0510623	416	12	0.0624983	0.0450905	188	6	0.113155	0.0474256	49	3	0.0522522	0.0619681	16	3
42	0.0504914	0.052242	416	12	0.0624433	0.0450092	188	6	0.112615	0.0472344	49	3	0.0521943	0.0612698	16	3
43	0.0506591	0.0530589	416	12	0.062342	0.0448304	188	6	0.112366	0.0464869	49	3	0.0521276	0.0613194	16	3
44	0.0507676	0.0536055	416	12	0.0618403	0.0448074	188	6	0.111893	0.0471226	49	3	0.0498524	0.060485	16	3
45	0.0508661	0.0538162	416	12	0.0616391	0.0447238	188	6	0.111782	0.0473751	49	3	0.0477535	0.0605855	16	3
46	0.0507792	0.0531555	416	12	0.0615119	0.0447215	188	6	0.111577	0.0476261	49	3	0.0465613	0.061127	16	3
47	0.0506559	0.0509815	416	12	0.061311	0.0446329	188	6	0.111334	0.0478034	49	3	0.048209	0.0611322	16	3
48	0.0507645	0.0510223	416	12	0.0611239	0.0445652	188	6	0.110993	0.048074	49	3	0.0488968	0.0616957	16	3
49	0.0520028	0.0599252	416	12	0.0610334	0.0446751	188	6	0.110137	0.0478279	49	3	0.0495612	0.0617459	16	3
50	0.0531399	0.0708651	416	12	0.0609779	0.0447754	188	6	0.111043	0.04593	49	3	0.0493288	0.061477	16	3
51	0.0531332	0.0655244	416	12	0.0609477	0.0447502	188	6	0.110819	0.0452583	49	3	0.0487277	0.0619295	16	3
52	0.0526029	0.0561587	416	12	0.0610383	0.0447153	188	6	0.108865	0.045163	49	3	0.04649	0.0607524	16	3
53	0.05233	0.0555114	416	12	0.0609107	0.044614	188	6	0.109591	0.0446576	49	3	0.045654	0.0609003	16	3
54	0.0529821	0.0584896	416	12	0.0606635	0.044539	188	6	0.109208	0.0452042	49	3	0.0452383	0.0606887	16	3
55	0.0535614	0.062349	416	12	0.0604949	0.0445099	188	6	0.108808	0.0455778	49	3	0.0455463	0.0607081	16	3
56	0.0542463	0.0672253	416	12	0.0603997	0.0445282	188	6	0.108743	0.0457918	49	3	0.0465823	0.061141	16	3
57	0.0547975	0.070801	416	12	0.060427	0.0444309	188	6	0.108748	0.0457411	49	3	0.0476032	0.0616896	16	3
58	0.0550601	0.0716374	416	12	0.0601436	0.0444602	188	6	0.108182	0.0445005	49	3	0.0484782	0.0617758	16	3
59	0.0552892	0.0700526	416	12	0.0594679	0.0446633	188	6	0.10728	0.0438356	49	3	0.0497314	0.0609565	16	3
60	0.0553761	0.0675875	416	12	0.0588808	0.0450447	188	6	0.106771	0.0433414	49	3	0.050383	0.06187	16	3
61	0.0553095	0.0648741	416	12	0.0587809	0.0455067	188	6	0.106251	0.042543	49	3	0.0496635	0.0616224	16	3
62	0.0553525	0.0635229	416	12	0.0585439	0.0454244	188	6	0.104193	0.0417123	49	3	0.0496938	0.0612154	16	3
63	0.0553138	0.0619363	416	12	0.0585126	0.0456651	188	6	0.103646	0.0419824	49	3	0.0497082	0.0610734	16	3
64	0.0551908	0.0599231	416	12	0.0587373	0.0463851	188	6	0.103228	0.0420614	49	3	0.0499391	0.061333	16	3
65	0.054935	0.0574189	416	12	0.0589808	0.047947	188	6	0.102487	0.0417641	49	3	0.0492247	0.0614561	16	3
66	0.054765	0.0547006	416	12	0.0590918	0.0492319	188	6	0.101475	0.0419589	49	3	0.0488174	0.0615062	16	3
67	0.0546444	0.0522124	416	12	0.059187	0.0511819	188	6	0.101032	0.0424179	49	3	0.0478561	0.0609628	16	3
68	0.0544652	0.0504692	416	12	0.0593988	0.0548911	188	6	0.100749	0.0423058	49	3	0.048111	0.0613997	16	3
69	0.0544899	0.0501512	416	12	0.0595666	0.0565427	188	6	0.100086	0.0426954	49	3	0.0477973	0.0619839	16	3
70	0.0548119	0.0504678	416	12	0.0592997	0.0544894	188	6	0.0989181	0.0426139	49	3	0.0470599	0.061615	16	3
71	0.0552848	0.0511743	416	12	0.0585637	0.0497693	188	6	0.098167	0.0432895	49	3	0.0467311	0.0622884	16	3
72	0.0557293	0.05184	416	12	0.057888	0.0467633	188	6	0.0958378	0.0443735	49	3	0.0464665	0.0623928	16	3
73	0.0562135	0.0525851	416	12	0.0580372	0.0467227	188	6	0.0940106	0.0469821	49	3	0.0463787	0.0628223	16	3
74	0.0567306	0.0534924	416	12	0.0579602	0.0467854	188	6	0.0927456	0.0481771	49	3	0.046457	0.0630447	16	3
75	0.0573514	0.0542436	416	12	0.0576699	0.0470349	188	6	0.0923481	0.0492806	49	3	0.0463614	0.0636272	16	3
76	0.0576498	0.0528469	416	12	0.0572495	0.0471879	188	6	0.0931605	0.0490244	49	3	0.0465031	0.0639617	16	3
77	0.0577622	0.0512929	416	12	0.0569369	0.0474211	188	6	0.0928461	0.0486318	49	3	0.0468453	0.0637637	16	3
78	0.0580025	0.0512007	416	12	0.0568179	0.0474347	188	6	0.0897353	0.0492077	49	3	0.0479584	0.0636288	16	3
79	0.058697	0.0515357	416	12	0.0566239	0.0476471	188	6	0.0899097	0.0492274	49	3	0.0481882	0.0634603	16	3
80	0.0594406	0.0518453	416	12	0.0564119	0.0479505	188	6	0.0904738	0.0496844	49	3	0.0482173	0.0638641	16	3
81	0.0600619	0.052208	416	12	0.0563981	0.0482994	188	6	0.0901656	0.0501113	49	3	0.0494282	0.0637795	16	3
82	0.060594	0.0526634	416	12	0.0562745	0.0484648	188	6	0.0901795	0.0495692	49	3	0.0509856	0.062847	16	3
83	0.0612854	0.0530789	416	12	0.0560696	0.0485566	188	6	0.0881489	0.0499895	49	3	0.0503974	0.0631209	16	3
84	0.0620877	0.0534531	416	12	0.0559252	0.0489525	188	6	0.0861118	0.0505225	49	3	0.050251	0.0637512	16	3
85	0.0629423	0.0537494	416	12	0.0559006	0.0493655	188	6	0.0850174	0.0526322	49	3	0.0520817	0.0626965	16	3
86	0.0639154	0.0540586	416	12	0.0561149	0.0497341	188	6	0.0848726	0.0531696	49	3	0.0522601	0.0625618	16	3
87	0.0649394	0.0543918	416	12	0.0561403	0.05002	188	6	0.0864992	0.0541944	49	3	0.0512736	0.0626651	16	3
88	0.0660679	0.0547915	416	12	0.0563729	0.0505057	188	6	0.0846687	0.0549509	49	3	0.0509493	0.0623381	16	3
89	0.0673251	0.0553626	416	12	0.0565295	0.0511478	188	6	0.0841151	0.0565487	49	3	0.0512747	0.0621635	16	3
90	0.0688693	0.0559041	416	12	0.05709	0.0514229	188	6	0.08385	0.0570289	49	3	0.0515603	0.062045	16	3
91	0.0705759	0.0566008	416	12	0.0577778	0.0517264	188	6	0.0841641	0.0572141	49	3	0.0524014	0.0614944	16	3
92	0.0724007	0.0571308	416	12	0.0585806	0.052166	188	6	0.0844676	0.0578665	49	3	0.0532176	0.0613722	16	3
93	0.0745184	0.0577733	416	12	0.0596909	0.0524608	188	6	0.0827422	0.0571824	49	3	0.0544533	0.0612718	16	3
94	0.0769971	0.0587321	416	12	0.0609133	0.0528013	188	6	0.0815784	0.0574803	49	3	0.0550527	0.0611582	16	3
95	0.0797964	0.0597457	416	12	0.062088	0.0532857	188	6	0.0832708	0.0569013	49	3	0.0563892	0.0611029	16	3
96	0.0829082	0.0610349	416	12	0.0636863	0.0539163	188	6	0.082212	0.0558745	49	3	0.0565492	0.0615194	16	3
97	0.0864836	0.0624923	416	12	0.0659152	0.0547827	188	6	0.0824337	0.0564629	49	3	0.0566431	0.0614543	16	3
98	0.0908626	0.0641097	416	12	0.0689619	0.0558668	188	6	0.0833308	0.0566445	49	3	0.0584919	0.0611578	16	3
99	0.0961934	0.0655467	416	12	0.0728798	0.0568733	188	6	0.0843079	0.056756	49	3	0.0615166	0.0615882	16	3
100	80.5395	19.2888	416	12	85.7769	15.7306	188	6	78.9739	16.4808	49	3	59.3886	6.69815	16	3
