# Supplementary material for: Spinal microcircuits comprising dI3 interneurons are necessary for motor functional recovery following spinal cord transection
Source: eLife. 2016 Dec 15;5:e21715. doi: 10.7554/eLife.21715 (PMC5218533; doi:10.7554/eLife.21715)
Supplement: Figure 5—figure supplement 1—source data 1. — DOI: http://dx.doi.org/10.7554/eLife.21715.029 [file elife-21715-fig5-figsupp1-data1.xlsx]

## Sheet: Fig 5 Supplement 1C
	PostOp 1						PostOp 2						Related to Figure 5 Supplement 1 C
Exp 05	0.152174	0.147059	0.4	0.431373	0.311475	0.413044	0.130435	0.185185
Exp 06	0.0384615	0.134328	0.321429	0.133333	0.147541	0.625	0.2	0.105263
Exp 09	0.243902	0.15	0.21875	0.230769	0.15625	0.358974	0.0921053	0.046875
Exp 16	0.141026	0.142857	0.114943	0.0660377			0.0972222	0.157895	0.109756	0.0652174	0.0617284	0.0753425
Exp 17	0.0757576	0.0147059	0.0961538	0.0887851			0.130952	0.134146	0.0833333	0.0978261	0.0923913	0.0959596
Ctl 02	0.740741	0.482759	0.346154	0.62069	0.428571	0.653846	0.489583	0.323529
Ctl 03	0.392857	0.529412	0.53125	0.5	0.83871	0.766667	0.775	0.413044
Ctl 05	0.933333	0.483871	0.62069	0.0967742	0.444445	0.48	0.733333	0.590909
Ctl 06	0.269231	0.434783	0.769231	0.615385	0.5	0.896552	0.277778	0.148148
Ctl 16	0.45	0.320513					0	0.01
Ctl 26	0.325581	0.353658	0.439394	0.617347			0.559322	0.416667	0.452381	0.833333	0.565476	0.795181
Ctl 27	0.46	0.336956	0.578431	0.588785			0.361702	0.571429	0.686047	0.551546	0.473958	0.458763
